# Supplementary material for: Ppd-H1 integrates drought stress signals to control spike development and flowering time in barley
Source: J Exp Bot. 2020 May 27;72(1):122–36. doi: 10.1093/jxb/eraa261 (PMC7816852; doi:10.1093/jxb/eraa261)
Supplement: eraa261_suppl_Supplementary_Dataset_S1 [file eraa261_suppl_supplementary_dataset_s1.xlsx]

## Sheet: Description
	Genotyping results for the three introgression lines used in the study.
	All six genotypes were genotyped with the Barley 50k iSelect SNP Array (Bayer et al., 2017).
	Ambigous and failed markers were removed within each parental and introgression line pair.
	Chromosomal positions for each marker were obtained from the POPSEQ_2017 genetic map (Cantalapiedra et al., 2015; Mascher et al., 2017).
	Introgression line:	Parental line:
	S42-IL107	Scarlett
	GP-fast	Golden Promise
	BW281	Bowman

## Sheet: S42-IL107
marker SNP	Scarlett	S42-IL107	physical map chromosome	bp	polymorph from Scarlett (0 = same SNP, 1 = alternative SNP)	genetic map chromosome	cM
12_30653	A	A	1H	272697	0	1H	0.11
12_30968	G	G	1H	978018	0	1H	0.11
12_30969	A	A	1H	977915	0	1H	0.11
JHI-Hv50k-2016-211	T	T	1H	269837	0	1H	0.11
JHI-Hv50k-2016-256	A	A	1H	274187	0	1H	0.11
JHI-Hv50k-2016-284	T	T	1H	278305	0	1H	0.11
JHI-Hv50k-2016-392	T	T	1H	474959	0	1H	0.11
JHI-Hv50k-2016-449	A	A	1H	478524	0	1H	0.11
JHI-Hv50k-2016-498	C	C	1H	519852	0	1H	0.11
JHI-Hv50k-2016-877	C	C	1H	973769	0	1H	0.11
JHI-Hv50k-2016-97	A	A	1H	51323	0	1H	0.11
SCRI_RS_120053	C	C	1H	1025257	0	1H	0.11
SCRI_RS_120059	C	C	1H	1025718	0	1H	0.11
JHI-Hv50k-2016-1197	A	A	1H	1271616	0	1H	0.21
JHI-Hv50k-2016-1198	A	A	1H	1271686	0	1H	0.21
JHI-Hv50k-2016-1218	A	A	1H	1274141	0	1H	0.21
JHI-Hv50k-2016-468	A	A	1H	479694	0	1H	0.21
SCRI_RS_142714	A	A	1H	1275212	0	1H	0.21
JHI-Hv50k-2016-1369	C	C	1H	1418837	0	1H	2.34
JHI-Hv50k-2016-1377	T	T	1H	1419608	0	1H	2.34
JHI-Hv50k-2016-1432	G	G	1H	1431699	0	1H	2.34
SCRI_RS_113745	C	C	7H	93945462	0	1H	2.34
12_30715	C	C	1H	1562127	0	1H	3.19
JHI-Hv50k-2016-1679	T	T	1H	1546526	0	1H	3.19
JHI-Hv50k-2016-1691	G	G	1H	1546970	0	1H	3.19
JHI-Hv50k-2016-1755	G	G	1H	1564263	0	1H	3.19
12_11311	G	G	1H	2477595	0	1H	4.11
12_30944	A	A	1H	1914059	0	1H	4.11
JHI-Hv50k-2016-1895	A	A	1H	1891790	0	1H	4.11
JHI-Hv50k-2016-1906	C	C	1H	1892392	0	1H	4.11
JHI-Hv50k-2016-1951	C	C	1H	1913802	0	1H	4.11
JHI-Hv50k-2016-2092	G	G	1H	2112412	0	1H	4.11
JHI-Hv50k-2016-2199	T	T	1H	2142402	0	1H	4.11
JHI-Hv50k-2016-2322	A	A	1H	2199759	0	1H	4.11
JHI-Hv50k-2016-2374	G	G	1H	2203582	0	1H	4.11
JHI-Hv50k-2016-2693	T	T	1H	2304252	0	1H	4.11
JHI-Hv50k-2016-2914	T	T	1H	2472729	0	1H	4.11
JHI-Hv50k-2016-2931	G	G	1H	2473644	0	1H	4.11
JHI-Hv50k-2016-3093	A	A	1H	2589114	0	1H	4.11
12_10410	G	G	1H	4312779	0	1H	4.96
12_10636	G	G	1H	4285541	0	1H	4.96
JHI-Hv50k-2016-3260	A	A	1H	3090759	0	1H	4.96
JHI-Hv50k-2016-3779	G	G	1H	3666610	0	1H	4.96
JHI-Hv50k-2016-3887	T	T	1H	3700002	0	1H	4.96
JHI-Hv50k-2016-3891	A	A	1H	3700190	0	1H	4.96
JHI-Hv50k-2016-3897	A	A	1H	3700428	0	1H	4.96
JHI-Hv50k-2016-3902	T	T	1H	3700809	0	1H	4.96
JHI-Hv50k-2016-4156	A	A	1H	3845877	0	1H	4.96
JHI-Hv50k-2016-4173	T	T	1H	3847831	0	1H	4.96
JHI-Hv50k-2016-4203	A	A	1H	3872031	0	1H	4.96
JHI-Hv50k-2016-4209	A	A	1H	3872752	0	1H	4.96
JHI-Hv50k-2016-4228	A	A	1H	3879550	0	1H	4.96
JHI-Hv50k-2016-4298	T	T	1H	3895854	0	1H	4.96
JHI-Hv50k-2016-4414	A	A	1H	4154420	0	1H	4.96
JHI-Hv50k-2016-4426	A	A	1H	4155131	0	1H	4.96
JHI-Hv50k-2016-4622	G	G	1H	4184013	0	1H	4.96
JHI-Hv50k-2016-4711	A	A	1H	4228359	0	1H	4.96
JHI-Hv50k-2016-4774	T	T	1H	4275805	0	1H	4.96
JHI-Hv50k-2016-4790	G	G	1H	4276600	0	1H	4.96
JHI-Hv50k-2016-4822	G	G	1H	4284236	0	1H	4.96
JHI-Hv50k-2016-4935	C	C	1H	4312646	0	1H	4.96
JHI-Hv50k-2016-4971	G	G	1H	4317883	0	1H	4.96
JHI-Hv50k-2016-5029	T	T	1H	4328018	0	1H	4.96
JHI-Hv50k-2016-5040	C	C	1H	4328449	0	1H	4.96
JHI-Hv50k-2016-5139	T	T	1H	4397984	0	1H	4.96
JHI-Hv50k-2016-5228	G	G	1H	4405609	0	1H	4.96
JHI-Hv50k-2016-5246	A	A	1H	4406524	0	1H	4.96
JHI-Hv50k-2016-5369	T	T	1H	4654115	0	1H	4.96
JHI-Hv50k-2016-5448	C	C	1H	4675402	0	1H	4.96
JHI-Hv50k-2016-5571	C	C	1H	4690938	0	1H	4.96
JHI-Hv50k-2016-5579	T	T	1H	4691900	0	1H	4.96
JHI-Hv50k-2016-5663	G	G	1H	4765347	0	1H	4.96
JHI-Hv50k-2016-5674	C	C	1H	4766310	0	1H	4.96
JHI-Hv50k-2016-5675	G	G	1H	4766392	0	1H	4.96
JHI-Hv50k-2016-5927	A	A	1H	5005100	0	1H	4.96
JHI-Hv50k-2016-5960	A	A	1H	5008676	0	1H	4.96
JHI-Hv50k-2016-6030	T	T	1H	5017944	0	1H	4.96
JHI-Hv50k-2016-6049	A	A	1H	5020164	0	1H	4.96
JHI-Hv50k-2016-6050	A	A	1H	5020371	0	1H	4.96
JHI-Hv50k-2016-6206	G	G	1H	5157188	0	1H	4.96
JHI-Hv50k-2016-6424	C	C	1H	5276790	0	1H	4.96
JHI-Hv50k-2016-6438	A	A	1H	5277391	0	1H	4.96
SCRI_RS_149683	T	T	1H	4190638	0	1H	4.96
SCRI_RS_194326	G	G	1H	4405317	0	1H	4.96
SCRI_RS_232577	T	T	1H	3666934	0	1H	4.96
12_11011	A	A	1H	5770204	0	1H	6.02
12_30933	A	A	1H	5770474	0	1H	6.02
JHI-Hv50k-2016-6527	G	G	1H	5502458	0	1H	6.02
JHI-Hv50k-2016-6529	T	T	1H	5502801	0	1H	6.02
JHI-Hv50k-2016-6534	G	G	1H	5503238	0	1H	6.02
JHI-Hv50k-2016-6556	G	G	1H	5505863	0	1H	6.02
JHI-Hv50k-2016-6607	A	A	1H	5572431	0	1H	6.02
JHI-Hv50k-2016-6845	G	G	1H	5757469	0	1H	6.02
JHI-Hv50k-2016-6897	C	C	1H	5759693	0	1H	6.02
JHI-Hv50k-2016-7025	T	T	1H	5768045	0	1H	6.02
JHI-Hv50k-2016-7033	G	G	1H	5768370	0	1H	6.02
JHI-Hv50k-2016-7035	C	C	1H	5768430	0	1H	6.02
JHI-Hv50k-2016-7067	T	T	1H	5771227	0	1H	6.02
SCRI_RS_198544	G	G	1H	5506103	0	1H	6.02
JHI-Hv50k-2016-7263	C	C	1H	6276543	0	1H	8.43
JHI-Hv50k-2016-7265	A	A	1H	6276869	0	1H	8.43
JHI-Hv50k-2016-7443	G	G	1H	6350065	0	1H	8.43
JHI-Hv50k-2016-7449	C	C	1H	6350560	0	1H	8.43
JHI-Hv50k-2016-7452	A	A	1H	6350837	0	1H	8.43
JHI-Hv50k-2016-7695	T	T	1H	6690043	0	1H	8.43
JHI-Hv50k-2016-7753	C	C	1H	6976816	0	1H	8.43
JHI-Hv50k-2016-7755	C	C	1H	6976942	0	1H	8.43
JHI-Hv50k-2016-7793	T	T	1H	6995151	0	1H	8.43
JHI-Hv50k-2016-7843	C	C	1H	7004854	0	1H	8.43
JHI-Hv50k-2016-7860	G	G	1H	7054241	0	1H	8.43
JHI-Hv50k-2016-7866	G	G	1H	7060431	0	1H	8.43
JHI-Hv50k-2016-7936	G	G	1H	7220851	0	1H	8.43
JHI-Hv50k-2016-7963	C	C	1H	7228086	0	1H	8.43
JHI-Hv50k-2016-7974	G	G	1H	7229279	0	1H	8.43
JHI-Hv50k-2016-8060	C	C	1H	7471564	0	1H	8.43
SCRI_RS_162524	A	A	1H	6690341	0	1H	8.43
SCRI_RS_184274	A	A	1H	7471254	0	1H	8.43
JHI-Hv50k-2016-8602	G	G	1H	8161894	0	1H	9.6
JHI-Hv50k-2016-7983	T	T	1H	7424578	0	1H	9.92
JHI-Hv50k-2016-7985	G	G	1H	7424687	0	1H	9.92
JHI-Hv50k-2016-7986	C	C	1H	7424688	0	1H	9.92
JHI-Hv50k-2016-8173	C	C	1H	7686927	0	1H	9.92
JHI-Hv50k-2016-8208	G	G	1H	7712383	0	1H	9.92
JHI-Hv50k-2016-8214	T	T	1H	7712530	0	1H	9.92
JHI-Hv50k-2016-8306	A	A	1H	7842575	0	1H	9.92
JHI-Hv50k-2016-8325	T	T	1H	7843513	0	1H	9.92
JHI-Hv50k-2016-8341	C	C	1H	7844448	0	1H	9.92
JHI-Hv50k-2016-8361	A	A	1H	7845520	0	1H	9.92
JHI-Hv50k-2016-8401	C	C	1H	8048561	0	1H	9.92
JHI-Hv50k-2016-8460	A	A	1H	8056391	0	1H	9.92
JHI-Hv50k-2016-8840	C	C	1H	8364009	0	1H	9.92
JHI-Hv50k-2016-8841	T	T	1H	8364159	0	1H	9.92
SCRI_RS_224681	G	G	1H	7844788	0	1H	9.92
JHI-Hv50k-2016-8553	G	G	1H	8143367	0	1H	10.38
12_31149	G	G	1H	8468465	0	1H	10.91
JHI-Hv50k-2016-8791	T	T	1H	8352365	0	1H	10.91
JHI-Hv50k-2016-8809	T	T	1H	8354584	0	1H	10.91
JHI-Hv50k-2016-9033	T	T	1H	8467176	0	1H	10.91
SCRI_RS_165792	A	A	1H	8352810	0	1H	10.91
SCRI_RS_222250	G	G	1H	8354814	0	1H	10.91
12_30918	G	G	1H	8935905	0	1H	11.76
12_30919	G	G	1H	8936302	0	1H	11.76
JHI-Hv50k-2016-9229	T	T	1H	8579874	0	1H	11.76
JHI-Hv50k-2016-9232	A	A	1H	8586441	0	1H	11.76
JHI-Hv50k-2016-9524	C	C	1H	8916224	0	1H	11.76
JHI-Hv50k-2016-9563	C	C	1H	8918908	0	1H	11.76
JHI-Hv50k-2016-9567	G	G	1H	8919481	0	1H	11.76
JHI-Hv50k-2016-9600	A	A	1H	8932450	0	1H	11.76
JHI-Hv50k-2016-9618	C	C	1H	8935735	0	1H	11.76
JHI-Hv50k-2016-9620	G	G	1H	8935838	0	1H	11.76
SCRI_RS_134663	G	G	1H	8914431	0	1H	11.76
12_30950	G	G	1H	9161205	0	1H	12.46
12_30952	A	A	1H	9161346	0	1H	12.46
JHI-Hv50k-2016-9842	C	C	1H	9161305	0	1H	12.46
JHI-Hv50k-2016-9857	A	A	1H	9162599	0	1H	12.46
JHI-Hv50k-2016-9863	T	T	1H	9164970	0	1H	12.46
JHI-Hv50k-2016-9983	A	A	1H	9238603	0	1H	12.46
SCRI_RS_129789	C	C	1H	9237505	0	1H	12.46
JHI-Hv50k-2016-9902	A	A	1H	9229744	0	1H	12.92
JHI-Hv50k-2016-9903	A	A	1H	9229816	0	1H	12.92
JHI-Hv50k-2016-9721	G	G	1H	9079361	0	1H	13.39
JHI-Hv50k-2016-10363	G	G	1H	10246449	0	1H	15.08
JHI-Hv50k-2016-10365	C	C	1H	10246666	0	1H	15.08
JHI-Hv50k-2016-10678	G	G	1H	11189482	0	1H	15.08
JHI-Hv50k-2016-10222	A	A	1H	9795271	0	1H	15.09
JHI-Hv50k-2016-10283	C	C	1H	9936447	0	1H	15.09
JHI-Hv50k-2016-10286	A	A	1H	9936711	0	1H	15.09
JHI-Hv50k-2016-10336	A	A	1H	10239199	0	1H	15.09
JHI-Hv50k-2016-10440	A	A	1H	10744078	0	1H	15.09
JHI-Hv50k-2016-10472	T	T	1H	10747635	0	1H	15.09
SCRI_RS_137023	G	G	1H	10746226	0	1H	15.09
SCRI_RS_148733	A	A	1H	10236703	0	1H	15.09
SCRI_RS_164150	C	C	1H	10747629	0	1H	15.09
JHI-Hv50k-2016-10570	C	C	1H	10963569	0	1H	16.36
JHI-Hv50k-2016-10994	T	T	1H	11457366	0	1H	16.43
JHI-Hv50k-2016-11028	T	T	1H	11464570	0	1H	16.43
JHI-Hv50k-2016-11190	C	C	1H	11545070	0	1H	16.43
JHI-Hv50k-2016-11234	G	G	1H	11665410	0	1H	16.43
JHI-Hv50k-2016-11249	C	C	1H	11688864	0	1H	16.43
SCRI_RS_130592	A	A	1H	11458045	0	1H	16.43
SCRI_RS_130600	G	G	1H	11457743	0	1H	16.43
JHI-Hv50k-2016-10780	G	G	1H	11211480	0	1H	17.05
JHI-Hv50k-2016-10782	A	A	1H	11211578	0	1H	17.05
JHI-Hv50k-2016-10800	T	T	1H	11212937	0	1H	17.05
JHI-Hv50k-2016-10875	G	G	1H	11362884	0	1H	17.05
JHI-Hv50k-2016-10930	C	C	1H	11365254	0	1H	17.05
JHI-Hv50k-2016-10642	G	G	1H	11164784	0	1H	17.28
JHI-Hv50k-2016-10643	T	T	1H	11164835	0	1H	17.28
JHI-Hv50k-2016-10645	T	T	1H	11165010	0	1H	17.28
JHI-Hv50k-2016-11098	G	G	1H	11498533	0	1H	17.28
JHI-Hv50k-2016-11134	A	A	1H	11520174	0	1H	17.28
12_30948	C	C	1H	12554357	0	1H	17.85
JHI-Hv50k-2016-11495	G	G	1H	12035800	0	1H	17.85
JHI-Hv50k-2016-11522	T	T	1H	12040013	0	1H	17.85
JHI-Hv50k-2016-11776	G	G	1H	12482734	0	1H	18.27
JHI-Hv50k-2016-11646	G	G	1H	12288004	0	1H	18.48
JHI-Hv50k-2016-11650	T	T	1H	12288444	0	1H	18.48
JHI-Hv50k-2016-11651	G	G	1H	12288709	0	1H	18.48
JHI-Hv50k-2016-11704	C	C	1H	12443895	0	1H	18.48
JHI-Hv50k-2016-11714	A	A	1H	12444511	0	1H	18.48
JHI-Hv50k-2016-11980	G	G	1H	12953278	0	1H	18.48
SCRI_RS_13972	G	G	1H	12445090	0	1H	18.48
SCRI_RS_152464	G	G	1H	12442656	0	1H	18.48
JHI-Hv50k-2016-11910	A	A	1H	12527946	0	1H	19.79
JHI-Hv50k-2016-12117	T	T	1H	13002398	0	1H	19.79
JHI-Hv50k-2016-11870	G	G	1H	12499845	0	1H	19.83
JHI-Hv50k-2016-11873	T	T	1H	12500045	0	1H	19.83
JHI-Hv50k-2016-11877	A	A	1H	12500493	0	1H	19.83
JHI-Hv50k-2016-12682	T	T	1H	13577257	0	1H	21.18
JHI-Hv50k-2016-12702	A	A	1H	13578821	0	1H	21.18
JHI-Hv50k-2016-12715	C	C	1H	13579703	0	1H	21.18
JHI-Hv50k-2016-12736	C	C	1H	13581763	0	1H	21.18
JHI-Hv50k-2016-12773	A	A	1H	13585049	0	1H	21.18
SCRI_RS_141877	G	G	1H	13727327	0	1H	21.18
JHI-Hv50k-2016-12821	A	A	1H	13591207	0	1H	21.25
JHI-Hv50k-2016-12926	A	A	1H	13732326	0	1H	21.25
JHI-Hv50k-2016-12930	A	A	1H	13732560	0	1H	21.25
JHI-Hv50k-2016-12956	T	T	1H	13978369	0	1H	21.25
JHI-Hv50k-2016-12959	G	G	1H	13978473	0	1H	21.25
JHI-Hv50k-2016-12965	C	C	1H	13979013	0	1H	21.25
SCRI_RS_189506	A	A	1H	13588202	0	1H	21.25
12_30876	A	A	1H	13602737	0	1H	21.69
JHI-Hv50k-2016-12372	C	C	1H	13203079	0	1H	21.69
JHI-Hv50k-2016-12517	A	A	1H	13502381	0	1H	21.69
JHI-Hv50k-2016-12523	A	A	1H	13503951	0	1H	21.69
JHI-Hv50k-2016-12594	C	C	1H	13514961	0	1H	21.69
JHI-Hv50k-2016-12602	A	A	1H	13515557	0	1H	21.69
JHI-Hv50k-2016-12670	C	C	1H	13523615	0	1H	21.69
JHI-Hv50k-2016-14331	C	C	1H	17568143	0	1H	24.73
JHI-Hv50k-2016-14570	T	T	1H	17911522	0	1H	24.73
SCRI_RS_117492	G	G	1H	17908362	0	1H	24.73
SCRI_RS_235243	G	G	1H	17566590	0	1H	24.73
JHI-Hv50k-2016-13229	G	G	1H	14371949	0	1H	27.27
JHI-Hv50k-2016-13238	C	C	1H	14373861	0	1H	27.27
JHI-Hv50k-2016-13262	C	C	1H	14595137	0	1H	27.27
JHI-Hv50k-2016-13264	A	A	1H	14595224	0	1H	27.27
JHI-Hv50k-2016-13282	G	G	1H	14600265	0	1H	27.27
JHI-Hv50k-2016-13325	T	T	1H	14737572	0	1H	27.27
JHI-Hv50k-2016-13372	G	G	1H	15304790	0	1H	27.27
JHI-Hv50k-2016-13382	T	T	1H	15305185	0	1H	27.27
JHI-Hv50k-2016-13415	A	A	1H	15600976	0	1H	27.27
JHI-Hv50k-2016-13419	A	A	1H	15602449	0	1H	27.27
JHI-Hv50k-2016-13500	G	G	1H	15691595	0	1H	27.27
JHI-Hv50k-2016-13509	T	T	1H	15692660	0	1H	27.27
JHI-Hv50k-2016-13516	G	G	1H	15694302	0	1H	27.27
JHI-Hv50k-2016-13566	T	T	1H	16057681	0	1H	27.27
JHI-Hv50k-2016-13583	G	G	1H	16061886	0	1H	27.27
JHI-Hv50k-2016-13743	C	C	1H	16452548	0	1H	27.27
JHI-Hv50k-2016-13780	A	A	1H	16614616	0	1H	27.27
JHI-Hv50k-2016-13798	T	T	1H	16616380	0	1H	27.27
JHI-Hv50k-2016-13961	G	G	1H	17001337	0	1H	27.27
JHI-Hv50k-2016-14002	A	A	1H	17189480	0	1H	27.27
JHI-Hv50k-2016-14076	C	C	1H	17195894	0	1H	27.27
JHI-Hv50k-2016-14258	G	G	1H	17330751	0	1H	27.27
JHI-Hv50k-2016-14300	A	A	1H	17337682	0	1H	27.27
JHI-Hv50k-2016-14306	C	C	1H	17338728	0	1H	27.27
JHI-Hv50k-2016-14315	A	A	1H	17341264	0	1H	27.27
JHI-Hv50k-2016-14345	A	A	1H	17570042	0	1H	27.27
SCRI_RS_122490	A	A	1H	16449728	0	1H	27.27
SCRI_RS_124926	T	T	1H	14371313	0	1H	27.27
SCRI_RS_14227	C	C	1H	15691817	0	1H	27.27
SCRI_RS_150226	C	C	1H	16644370	0	1H	27.27
SCRI_RS_151047	T	T	1H	17341588	0	1H	27.27
SCRI_RS_171221	T	T	1H	17332852	0	1H	27.27
SCRI_RS_182603	C	C	1H	15065044	0	1H	27.27
SCRI_RS_217160	G	G	1H	17195993	0	1H	27.27
SCRI_RS_88375	G	G	1H	16450645	0	1H	27.27
JHI-Hv50k-2016-13004	G	G	1H	13991606	0	1H	27.41
JHI-Hv50k-2016-13033	T	T	1H	13993114	0	1H	27.41
JHI-Hv50k-2016-14476	A	A	1H	17901406	0	1H	27.41
JHI-Hv50k-2016-14477	C	C	1H	17901497	0	1H	27.41
JHI-Hv50k-2016-14484	T	T	1H	17902874	0	1H	27.41
JHI-Hv50k-2016-14597	G	G	1H	18109006	0	1H	27.41
JHI-Hv50k-2016-14602	A	A	1H	18109259	0	1H	27.41
JHI-Hv50k-2016-14932	T	T	1H	18642819	0	1H	27.41
JHI-Hv50k-2016-14681	A	A	1H	18357862	0	1H	27.55
JHI-Hv50k-2016-14683	G	G	1H	18358190	0	1H	27.55
JHI-Hv50k-2016-14691	T	T	1H	18358840	0	1H	27.55
SCRI_RS_155382	T	T	1H	18358066	0	1H	27.55
JHI-Hv50k-2016-15135	A	A	1H	18802952	0	1H	27.86
JHI-Hv50k-2016-15145	T	T	1H	18803680	0	1H	27.86
JHI-Hv50k-2016-15198	A	A	1H	18846972	0	1H	27.86
SCRI_RS_176084	G	G	1H	19122608	0	1H	27.86
JHI-Hv50k-2016-15025	C	C	1H	18775643	0	1H	28.12
JHI-Hv50k-2016-15027	C	C	1H	18776441	0	1H	28.12
JHI-Hv50k-2016-15029	G	G	1H	18776566	0	1H	28.12
JHI-Hv50k-2016-15033	A	A	1H	18777086	0	1H	28.12
JHI-Hv50k-2016-15099	T	T	1H	18780524	0	1H	28.12
JHI-Hv50k-2016-15113	C	C	1H	18793044	0	1H	28.12
JHI-Hv50k-2016-14904	C	C	1H	18561778	0	1H	28.4
JHI-Hv50k-2016-15407	A	A	1H	19951842	0	1H	30.45
JHI-Hv50k-2016-15410	G	G	1H	19953793	0	1H	30.45
JHI-Hv50k-2016-15414	C	C	1H	19956443	0	1H	30.45
SCRI_RS_239784	A	A	1H	19951710	0	1H	30.45
JHI-Hv50k-2016-16093	T	T	1H	22172229	0	1H	31.44
SCRI_RS_128285	T	T	1H	22176692	0	1H	31.44
12_31276	A	A	1H	20336402	0	1H	32.15
JHI-Hv50k-2016-15608	T	T	1H	20318440	0	1H	32.15
JHI-Hv50k-2016-15609	T	T	1H	20318512	0	1H	32.15
JHI-Hv50k-2016-15708	C	C	1H	20486619	0	1H	32.15
JHI-Hv50k-2016-15722	C	C	1H	20489377	0	1H	32.15
JHI-Hv50k-2016-15869	C	C	1H	21405736	0	1H	32.15
JHI-Hv50k-2016-16019	G	G	1H	21918164	0	1H	32.15
JHI-Hv50k-2016-16035	G	G	1H	22019064	0	1H	32.15
JHI-Hv50k-2016-16064	C	C	1H	22067619	0	1H	32.15
JHI-Hv50k-2016-16065	T	T	1H	22067628	0	1H	32.15
JHI-Hv50k-2016-16067	G	G	1H	22067727	0	1H	32.15
JHI-Hv50k-2016-16331	A	A	1H	23821649	0	1H	35.69
JHI-Hv50k-2016-16399	T	T	1H	23930597	0	1H	35.69
JHI-Hv50k-2016-16413	C	C	1H	23931519	0	1H	35.69
JHI-Hv50k-2016-16444	G	G	1H	23935376	0	1H	35.69
JHI-Hv50k-2016-16445	C	C	1H	23935508	0	1H	35.69
JHI-Hv50k-2016-16449	A	A	1H	23935715	0	1H	35.69
JHI-Hv50k-2016-16491	A	A	1H	23939940	0	1H	35.69
SCRI_RS_126734	T	T	1H	22837846	0	1H	35.78
JHI-Hv50k-2016-16624	A	A	1H	24657925	0	1H	36.97
SCRI_RS_161702	A	A	1H	24025029	0	1H	36.98
JHI-Hv50k-2016-16641	A	A	1H	25047457	0	1H	37.61
JHI-Hv50k-2016-16648	C	C	1H	25328839	0	1H	37.61
JHI-Hv50k-2016-16657	G	G	1H	25337690	0	1H	37.61
JHI-Hv50k-2016-16677	T	T	1H	27684392	0	1H	37.61
JHI-Hv50k-2016-16684	T	T	1H	27685464	0	1H	37.61
JHI-Hv50k-2016-16712	G	G	1H	27827623	0	1H	37.61
12_31177	A	A	1H	28643791	0	1H	38.03
JHI-Hv50k-2016-16778	C	C	1H	28058019	0	1H	38.03
JHI-Hv50k-2016-16807	C	C	1H	28061209	0	1H	38.03
JHI-Hv50k-2016-16839	T	T	1H	28643240	0	1H	38.03
JHI-Hv50k-2016-16927	C	C	1H	29074893	0	1H	38.03
12_11498	G	G	1H	31354146	0	1H	39.45
JHI-Hv50k-2016-16862	G	G	1H	28824035	0	1H	39.45
JHI-Hv50k-2016-16937	C	C	1H	29082559	0	1H	39.45
JHI-Hv50k-2016-16945	T	T	1H	29083600	0	1H	39.45
JHI-Hv50k-2016-17265	C	C	1H	31352574	0	1H	39.45
JHI-Hv50k-2016-17273	A	A	1H	31353645	0	1H	39.45
SCRI_RS_222748	G	G	1H	29082314	0	1H	39.45
12_30336	A	A	1H	31676923	0	1H	40.08
JHI-Hv50k-2016-17331	C	C	1H	31526892	0	1H	40.08
JHI-Hv50k-2016-17393	A	A	1H	31630199	0	1H	40.08
JHI-Hv50k-2016-17481	G	G	1H	31677013	0	1H	40.08
SCRI_RS_114047	A	A	1H	31685164	0	1H	40.08
SCRI_RS_193392	C	C	1H	31685463	0	1H	40.08
JHI-Hv50k-2016-17241	T	T	1H	31217057	0	1H	40.09
JHI-Hv50k-2016-17431	G	G	1H	31645986	0	1H	40.09
JHI-Hv50k-2016-17441	T	T	1H	31646263	0	1H	40.09
SCRI_RS_153785	G	G	1H	33444893	0	1H	41.5
JHI-Hv50k-2016-17545	G	G	1H	32183616	0	1H	41.57
JHI-Hv50k-2016-17526	G	G	1H	32102667	0	1H	41.64
JHI-Hv50k-2016-17533	A	A	1H	32178059	0	1H	41.64
JHI-Hv50k-2016-17765	C	C	1H	34086518	0	1H	41.64
JHI-Hv50k-2016-17901	C	C	1H	35728332	0	1H	41.64
JHI-Hv50k-2016-17906	C	C	1H	35729093	0	1H	41.64
SCRI_RS_170869	G	G	1H	33846707	0	1H	41.64
SCRI_RS_189483	G	G	1H	35725028	0	1H	41.64
JHI-Hv50k-2016-17966	G	G	1H	36074373	0	1H	41.93
JHI-Hv50k-2016-17993	A	A	1H	36170507	0	1H	41.93
SCRI_RS_140837	A	A	1H	36073806	0	1H	41.93
SCRI_RS_184784	C	C	1H	36171029	0	1H	41.93
JHI-Hv50k-2016-18529	A	A	1H	41084800	0	1H	42.21
JHI-Hv50k-2016-18530	G	G	1H	41086126	0	1H	42.21
SCRI_RS_11615	C	C	1H	36439607	0	1H	42.21
JHI-Hv50k-2016-18239	A	A	1H	37693816	0	1H	42.28
JHI-Hv50k-2016-18243	C	C	1H	37696181	0	1H	42.28
12_11266	C	C	1H	38549052	0	1H	42.35
JHI-Hv50k-2016-18039	T	T	1H	36457092	0	1H	42.35
JHI-Hv50k-2016-18138	A	A	1H	36948781	0	1H	42.35
JHI-Hv50k-2016-18148	T	T	1H	36950017	0	1H	42.35
JHI-Hv50k-2016-18159	A	A	1H	37121276	0	1H	42.35
JHI-Hv50k-2016-18160	C	C	1H	37121657	0	1H	42.35
JHI-Hv50k-2016-18211	A	A	1H	37377514	0	1H	42.35
JHI-Hv50k-2016-18214	T	T	1H	37379517	0	1H	42.35
JHI-Hv50k-2016-18360	G	G	1H	38547142	0	1H	42.35
JHI-Hv50k-2016-18400	A	A	1H	38823004	0	1H	42.35
JHI-Hv50k-2016-18401	G	G	1H	38823605	0	1H	42.35
JHI-Hv50k-2016-18410	T	T	1H	39018997	0	1H	42.35
JHI-Hv50k-2016-18451	A	A	1H	39313671	0	1H	42.35
SCRI_RS_132461	A	A	1H	39913293	0	1H	42.35
SCRI_RS_147042	C	C	1H	36948325	0	1H	42.35
SCRI_RS_160545	G	G	1H	36462613	0	1H	42.35
SCRI_RS_183171	C	C	1H	37378707	0	1H	42.35
SCRI_RS_187264	T	T	1H	37165144	0	1H	42.35
SCRI_RS_189637	T	T	1H	36457833	0	1H	42.35
SCRI_RS_199178	T	T	1H	39314012	0	1H	42.35
SCRI_RS_199179	T	T	1H	39312377	0	1H	42.35
SCRI_RS_9480	C	C	1H	39310922	0	1H	42.35
12_20641	A	A	1H	52769746	0	1H	46.32
12_30683	A	A	1H	69960449	0	1H	46.32
JHI-Hv50k-2016-19334	T	T	1H	67288382	0	1H	46.32
JHI-Hv50k-2016-19160	A	A	1H	61125784	0	1H	46.39
12_31467	G	G	1H	66850934	0	1H	46.46
JHI-Hv50k-2016-18950	T	T	1H	59284684	0	1H	46.46
JHI-Hv50k-2016-19014	C	C	1H	59788441	0	1H	46.46
JHI-Hv50k-2016-19217	T	T	1H	61923247	0	1H	46.46
JHI-Hv50k-2016-19512	A	A	1H	69968206	0	1H	46.46
JHI-Hv50k-2016-19521	G	G	1H	70055020	0	1H	46.46
JHI-Hv50k-2016-19675	G	G	1H	71978224	0	1H	46.46
JHI-Hv50k-2016-19711	G	G	1H	72458002	0	1H	46.46
JHI-Hv50k-2016-19718	A	A	1H	72528432	0	1H	46.46
JHI-Hv50k-2016-19743	C	C	1H	73145768	0	1H	46.46
JHI-Hv50k-2016-19752	C	C	1H	73175339	0	1H	46.46
JHI-Hv50k-2016-19899	C	C	1H	73930399	0	1H	46.46
JHI-Hv50k-2016-22869	T	T	1H	309276492	0	1H	46.46
SCRI_RS_151764	T	T	1H	67297774	0	1H	46.46
JHI-Hv50k-2016-19966	T	T	1H	74337494	0	1H	46.6
SCRI_RS_182631	A	A	1H	74327742	0	1H	46.6
SCRI_RS_188937	C	C	1H	74325991	0	1H	46.6
JHI-Hv50k-2016-19864	A	A	1H	73916517	0	1H	47.66
12_10491	A	A	1H	57891012	0	1H	47.94
12_30306	A	A	1H	303945733	0	1H	47.94
12_30592	C	C	1H	348209587	0	1H	47.94
JHI-Hv50k-2016-18542	T	T	1H	41232633	0	1H	47.94
JHI-Hv50k-2016-18612	A	A	1H	41442448	0	1H	47.94
JHI-Hv50k-2016-18735	T	T	1H	57891586	0	1H	47.94
JHI-Hv50k-2016-18745	C	C	1H	57893063	0	1H	47.94
JHI-Hv50k-2016-18747	G	G	1H	57894042	0	1H	47.94
JHI-Hv50k-2016-20431	C	C	1H	88073555	0	1H	47.94
JHI-Hv50k-2016-21042	A	A	1H	253530069	0	1H	47.94
JHI-Hv50k-2016-21954	C	C	1H	289173659	0	1H	47.94
JHI-Hv50k-2016-25138	C	C	1H	348204149	0	1H	47.94
JHI-Hv50k-2016-25378	A	A	1H	349907412	0	1H	47.94
JHI-Hv50k-2016-25431	T	T	1H	350495372	0	1H	47.94
JHI-Hv50k-2016-25445	C	C	1H	350897414	0	1H	47.94
JHI-Hv50k-2016-25580	T	T	1H	351861144	0	1H	47.94
SCRI_RS_230133	G	G	1H	348551757	0	1H	47.94
12_30498	G	G	1H	185736870	0	1H	47.95
JHI-Hv50k-2016-21026	T	T	1H	244585539	0	1H	47.95
JHI-Hv50k-2016-21519	C	C	1H	279478245	0	1H	47.95
JHI-Hv50k-2016-24903	A	A	1H	346845102	0	1H	47.95
12_10235	C	C	1H	80265534	0	1H	48.09
12_10300	A	A	1H	321396626	0	1H	48.09
12_30404	A	A	1H	324791460	0	1H	48.09
12_30438	G	G	1H	98026235	0	1H	48.09
12_31134	A	A	1H	357285032	0	1H	48.09
12_31208	G	G	1H	331415858	0	1H	48.09
12_31272	G	G	1H	351866364	0	1H	48.09
JHI-Hv50k-2016-20746	A	A	1H	100493847	0	1H	48.09
JHI-Hv50k-2016-20930	G	G	1H	196772144	0	1H	48.09
JHI-Hv50k-2016-22829	C	C	1H	306449462	0	1H	48.09
JHI-Hv50k-2016-22836	C	C	1H	307757352	0	1H	48.09
JHI-Hv50k-2016-23217	G	G	1H	316928974	0	1H	48.09
JHI-Hv50k-2016-23647	A	A	1H	328113426	0	1H	48.09
JHI-Hv50k-2016-24530	G	G	1H	341753208	0	1H	48.09
JHI-Hv50k-2016-24730	A	A	1H	344587816	0	1H	48.09
JHI-Hv50k-2016-25738	C	C	1H	352861381	0	1H	48.09
JHI-Hv50k-2016-26700	A	A	1H	365008338	0	1H	48.09
JHI-Hv50k-2016-26782	C	C	1H	366453313	0	1H	48.09
SCRI_RS_124377	A	A	1H	328628301	0	1H	48.09
SCRI_RS_139785	T	T	1H	98738231	0	1H	48.09
SCRI_RS_141598	T	T	1H	351864573	0	1H	48.09
SCRI_RS_155439	G	G	1H	345351439	0	1H	48.09
SCRI_RS_163127	C	C	1H	358151636	0	1H	48.09
SCRI_RS_17924	G	G	1H	94329073	0	1H	48.09
SCRI_RS_189898	T	T	1H	358149096	0	1H	48.09
SCRI_RS_189920	A	A	1H	358151994	0	1H	48.09
SCRI_RS_193640	A	A	1H	313064950	0	1H	48.09
SCRI_RS_219043	T	T	1H	358992876	0	1H	48.09
SCRI_RS_229932	T	T	1H	360883330	0	1H	48.09
12_11107	G	G	1H	374506358	0	1H	48.16
12_30043	G	G	1H	317349862	0	1H	48.16
12_30350	G	G	1H	368821886	0	1H	48.16
JHI-Hv50k-2016-26334	G	G	1H	360030032	0	1H	48.16
JHI-Hv50k-2016-26890	G	G	1H	368821868	0	1H	48.16
SCRI_RS_116685	A	A	1H	360030236	0	1H	48.16
12_10159	A	A	1H	98741943	0	1H	48.23
12_10489	A	A	1H	320288071	0	1H	48.23
12_11209	G	G	1H	350423508	0	1H	48.23
12_11301	A	A	1H	77984995	0	1H	48.23
12_30462	A	A	1H	445563341	0	1H	48.23
12_30562	G	G	1H	315508280	0	1H	48.23
12_30694	A	A	1H	375075126	0	1H	48.23
12_30796	A	A	1H	84338615	0	1H	48.23
12_31381	A	A	1H	325808056	0	1H	48.23
JHI-Hv50k-2016-20781	A	A	1H	118632098	0	1H	48.23
JHI-Hv50k-2016-22816	G	G	1H	306253852	0	1H	48.23
JHI-Hv50k-2016-22859	T	T	1H	308933393	0	1H	48.23
JHI-Hv50k-2016-23277	C	C	1H	320554157	0	1H	48.23
JHI-Hv50k-2016-23330	G	G	1H	321609883	0	1H	48.23
JHI-Hv50k-2016-23368	C	C	1H	322784445	0	1H	48.23
JHI-Hv50k-2016-23499	C	C	1H	326066637	0	1H	48.23
JHI-Hv50k-2016-23706	C	C	1H	328729616	0	1H	48.23
JHI-Hv50k-2016-23721	A	A	1H	329278029	0	1H	48.23
JHI-Hv50k-2016-23975	G	G	1H	332747780	0	1H	48.23
JHI-Hv50k-2016-24648	A	A	1H	343034731	0	1H	48.23
JHI-Hv50k-2016-25062	C	C	1H	347773308	0	1H	48.23
JHI-Hv50k-2016-25731	T	T	1H	352406056	0	1H	48.23
JHI-Hv50k-2016-25880	G	G	1H	353958995	0	1H	48.23
JHI-Hv50k-2016-25970	C	C	1H	355284368	0	1H	48.23
JHI-Hv50k-2016-26080	A	A	1H	355877867	0	1H	48.23
JHI-Hv50k-2016-26397	C	C	1H	361360933	0	1H	48.23
JHI-Hv50k-2016-26511	T	T	1H	361779277	0	1H	48.23
JHI-Hv50k-2016-26799	C	C	1H	366512287	0	1H	48.23
JHI-Hv50k-2016-26824	C	C	1H	367344313	0	1H	48.23
SCRI_RS_125407	A	A	1H	362736048	0	1H	48.23
SCRI_RS_132604	T	T	1H	346194722	0	1H	48.23
SCRI_RS_134850	C	C	1H	352865132	0	1H	48.23
SCRI_RS_141511	G	G	1H	314034291	0	1H	48.23
SCRI_RS_143927	A	A	1H	330477683	0	1H	48.23
SCRI_RS_151874	A	A	1H	347774796	0	1H	48.23
SCRI_RS_152642	G	G	1H	366832062	0	1H	48.23
SCRI_RS_158003	C	C	1H	360661211	0	1H	48.23
SCRI_RS_160466	C	C	1H	360035915	0	1H	48.23
SCRI_RS_160916	A	A	1H	78702678	0	1H	48.23
SCRI_RS_170542	T	T	1H	362152033	0	1H	48.23
SCRI_RS_172170	G	G	1H	355819739	0	1H	48.23
SCRI_RS_186830	T	T	1H	334925157	0	1H	48.23
SCRI_RS_189248	G	G	1H	355878453	0	1H	48.23
SCRI_RS_189586	C	C	1H	330769878	0	1H	48.23
SCRI_RS_216058	G	G	1H	349283949	0	1H	48.23
SCRI_RS_221609	G	G	1H	367456204	0	1H	48.23
SCRI_RS_7197	G	G	1H	346196655	0	1H	48.23
SCRI_RS_85917	G	G	1H	80293616	0	1H	48.23
SCRI_RS_85918	A	A	1H	80293001	0	1H	48.23
12_10506	G	G	1H	243566375	0	1H	48.3
12_30110	A	A	1H	374864764	0	1H	48.3
12_30436	C	C	1H	109055279	0	1H	48.3
12_30762	G	G	1H	130506760	0	1H	48.3
JHI-Hv50k-2016-20303	A	A	1H	86128922	0	1H	48.3
JHI-Hv50k-2016-20770	G	G	1H	111585922	0	1H	48.3
JHI-Hv50k-2016-22850	G	G	1H	308291536	0	1H	48.3
JHI-Hv50k-2016-24484	A	A	1H	340908307	0	1H	48.3
JHI-Hv50k-2016-25723	C	C	1H	352321942	0	1H	48.3
SCRI_RS_171543	A	A	1H	352318729	0	1H	48.3
SCRI_RS_7813	T	T	1H	352312916	0	1H	48.3
JHI-Hv50k-2016-24899	C	C	1H	346440908	0	1H	48.37
SCRI_RS_82327	A	A	1H	89130442	0	1H	48.37
JHI-Hv50k-2016-27566	G	G	1H	378441681	0	1H	48.51
JHI-Hv50k-2016-21844	G	G	1H	285706331	0	1H	48.52
SCRI_RS_118168	A	A	1H	377585383	0	1H	48.76
JHI-Hv50k-2016-27563	C	C	1H	378193007	0	1H	49.08
JHI-Hv50k-2016-27571	G	G	1H	378884446	0	1H	49.43
SCRI_RS_109060	T	T	2H	143487845	0	1H	49.43
JHI-Hv50k-2016-27619	C	C	1H	379469461	0	1H	49.58
JHI-Hv50k-2016-27637	C	C	1H	379594614	0	1H	49.58
SCRI_RS_153733	G	G	1H	380291583	0	1H	49.58
JHI-Hv50k-2016-27680	A	A	1H	380089071	0	1H	49.72
12_30243	A	A	1H	389343900	0	1H	49.76
JHI-Hv50k-2016-27713	G	G	1H	380287505	0	1H	49.86
12_30478	G	G	1H	381207730	0	1H	50.42
12_30499	G	G	1H	381209230	0	1H	50.42
12_30672	A	A	1H	380417414	0	1H	50.42
SCRI_RS_119743	T	T	1H	380415153	0	1H	50.42
12_30750	A	A	1H	380767269	0	1H	50.57
12_30786	C	C	1H	380275827	0	1H	50.57
JHI-Hv50k-2016-27727	C	C	1H	380633432	0	1H	50.57
JHI-Hv50k-2016-27968	A	A	1H	385757324	0	1H	50.57
SCRI_RS_14834	A	A	1H	384255125	0	1H	50.57
SCRI_RS_148600	G	G	1H	380771324	0	1H	50.57
SCRI_RS_198546	C	C	1H	383207519	0	1H	50.57
12_10198	G	G	1H	401043822	0	1H	50.85
JHI-Hv50k-2016-28331	A	A	1H	398753150	0	1H	50.85
SCRI_RS_161643	C	C	1H	394199133	0	1H	50.85
12_30348	A	A	1H	392575438	0	1H	51.13
12_30710	A	A	1H	394416611	0	1H	51.13
12_30343	A	A	1H	401872471	0	1H	51.56
JHI-Hv50k-2016-28416	A	A	1H	401233540	0	1H	51.56
JHI-Hv50k-2016-28566	G	G	1H	402308103	0	1H	51.56
JHI-Hv50k-2016-28721	C	C	1H	402969963	0	1H	51.56
JHI-Hv50k-2016-28734	C	C	1H	403274440	0	1H	51.56
JHI-Hv50k-2016-28834	C	C	1H	403329214	0	1H	51.56
JHI-Hv50k-2016-29796	C	C	1H	412365612	0	1H	52.34
JHI-Hv50k-2016-30414	T	T	1H	418521516	0	1H	52.34
JHI-Hv50k-2016-29135	G	G	1H	405717449	0	1H	52.48
JHI-Hv50k-2016-29207	A	A	1H	406371679	0	1H	52.48
JHI-Hv50k-2016-29220	A	A	1H	406525992	0	1H	52.51
SCRI_RS_1445	T	T	1H	410433523	0	1H	52.51
SCRI_RS_207335	T	T	1H	410774420	0	1H	52.51
12_11444	G	G	1H	409518614	0	1H	52.55
JHI-Hv50k-2016-29236	A	A	1H	406535168	0	1H	52.55
JHI-Hv50k-2016-29288	C	C	1H	406994567	0	1H	52.55
SCRI_RS_193401	A	A	1H	410775836	0	1H	52.55
SCRI_RS_100503	C	C	1H	411148909	0	1H	53.26
JHI-Hv50k-2016-30044	T	T	1H	414866621	0	1H	54.39
SCRI_RS_225107	T	T	1H	414865856	0	1H	54.39
SCRI_RS_121978	C	C	1H	419036445	0	1H	54.53
SCRI_RS_192779	A	A	1H	423116863	0	1H	54.53
12_10201	C	C	1H	428364193	0	1H	54.71
JHI-Hv50k-2016-31848	G	G	1H	428365767	0	1H	54.71
12_30753	A	A	1H	427973108	0	1H	54.89
JHI-Hv50k-2016-30148	A	A	1H	415362947	0	1H	54.89
JHI-Hv50k-2016-31338	A	A	1H	424825010	0	1H	54.89
SCRI_RS_130666	C	C	1H	425806348	0	1H	54.89
SCRI_RS_138118	C	C	1H	414058636	0	1H	54.89
SCRI_RS_145305	C	C	1H	415042753	0	1H	54.89
SCRI_RS_152795	G	G	1H	420364483	0	1H	54.89
SCRI_RS_165072	C	C	1H	414061664	0	1H	54.89
SCRI_RS_182431	G	G	1H	427395732	0	1H	54.89
SCRI_RS_201072	C	C	1H	414060758	0	1H	54.89
SCRI_RS_207081	C	C	1H	415035061	0	1H	54.89
SCRI_RS_211274	A	A	1H	419012792	0	1H	54.89
SCRI_RS_213455	T	T	1H	415225482	0	1H	54.89
SCRI_RS_236104	G	G	1H	427095168	0	1H	54.89
JHI-Hv50k-2016-32128	A	A	1H	431535799	0	1H	55.38
JHI-Hv50k-2016-32222	G	G	1H	431957450	0	1H	55.38
JHI-Hv50k-2016-32383	G	G	1H	432246627	0	1H	55.38
JHI-Hv50k-2016-32599	T	T	1H	434047670	0	1H	55.67
SCRI_RS_237999	G	G	1H	431987761	0	1H	55.67
12_30744	A	A	1H	437346136	0	1H	56.02
JHI-Hv50k-2016-32560	C	C	1H	433688914	0	1H	56.02
JHI-Hv50k-2016-32421	T	T	1H	432519447	0	1H	56.09
JHI-Hv50k-2016-32395	C	C	1H	432304970	0	1H	56.44
SCRI_RS_118785	C	C	1H	432305897	0	1H	56.44
JHI-Hv50k-2016-33086	C	C	1H	438893078	0	1H	56.51
JHI-Hv50k-2016-33223	T	T	1H	443436226	0	1H	56.92
JHI-Hv50k-2016-32607	C	C	1H	434062262	0	1H	57.29
JHI-Hv50k-2016-33054	C	C	1H	438317380	0	1H	57.29
JHI-Hv50k-2016-33180	A	A	1H	443261926	0	1H	57.29
JHI-Hv50k-2016-33568	T	T	1H	446893297	0	1H	57.29
12_21131	G	G	1H	442735491	0	1H	57.32
SCRI_RS_231735	A	A	1H	443922320	0	1H	57.32
JHI-Hv50k-2016-34151	T	T	1H	450208875	0	1H	58.13
12_31179	G	G	1H	449874188	0	1H	58.22
JHI-Hv50k-2016-34001	T	T	1H	449867302	0	1H	58.22
SCRI_RS_12873	G	G	1H	434874650	0	1H	58.22
SCRI_RS_236551	A	A	1H	448758318	0	1H	58.22
JHI-Hv50k-2016-34012	T	T	1H	449869037	0	1H	58.29
JHI-Hv50k-2016-34353	C	C	1H	452223955	0	1H	59.14
12_10313	G	G	1H	451118405	0	1H	59.42
JHI-Hv50k-2016-34210	A	A	1H	450964734	0	1H	59.42
JHI-Hv50k-2016-34270	C	C	1H	451305026	0	1H	59.42
JHI-Hv50k-2016-34346	G	G	1H	451732547	0	1H	59.42
JHI-Hv50k-2016-34347	C	C	1H	451997524	0	1H	59.42
JHI-Hv50k-2016-34382	T	T	1H	452783867	0	1H	59.42
JHI-Hv50k-2016-34406	A	A	1H	452791147	0	1H	59.42
JHI-Hv50k-2016-34423	G	G	1H	453001865	0	1H	59.42
JHI-Hv50k-2016-34535	A	A	1H	453495482	0	1H	59.42
SCRI_RS_194015	C	C	1H	452790461	0	1H	59.42
JHI-Hv50k-2016-34635	T	T	1H	454084940	0	1H	59.92
JHI-Hv50k-2016-34718	C	C	1H	454204131	0	1H	59.92
JHI-Hv50k-2016-34809	A	A	1H	454320705	0	1H	59.92
JHI-Hv50k-2016-34823	T	T	1H	454532385	0	1H	59.92
JHI-Hv50k-2016-34842	A	A	1H	454535253	0	1H	59.92
JHI-Hv50k-2016-34951	C	C	1H	455156994	0	1H	59.92
SCRI_RS_151228	T	T	1H	454318522	0	1H	59.92
SCRI_RS_151894	G	G	1H	454530064	0	1H	59.92
SCRI_RS_188820	C	C	1H	454311434	0	1H	59.92
12_30477	T	T	1H	456209651	0	1H	60.84
JHI-Hv50k-2016-34522	T	T	1H	453443825	0	1H	60.84
JHI-Hv50k-2016-34557	T	T	1H	453740325	0	1H	60.84
JHI-Hv50k-2016-34688	G	G	1H	454174291	0	1H	60.84
JHI-Hv50k-2016-35011	A	A	1H	455496911	0	1H	60.84
JHI-Hv50k-2016-35038	G	G	1H	455661755	0	1H	60.84
JHI-Hv50k-2016-35065	T	T	1H	455800653	0	1H	60.84
JHI-Hv50k-2016-35137	G	G	1H	456203868	0	1H	60.84
JHI-Hv50k-2016-35188	A	A	1H	456561134	0	1H	60.84
JHI-Hv50k-2016-35205	G	G	1H	456592676	0	1H	60.84
JHI-Hv50k-2016-35308	G	G	1H	457845580	0	1H	60.84
SCRI_RS_160500	G	G	1H	454093376	0	1H	60.84
SCRI_RS_204611	T	T	1H	454174268	0	1H	60.84
SCRI_RS_206795	C	C	1H	456557870	0	1H	60.84
SCRI_RS_219685	T	T	1H	456730031	0	1H	60.84
SCRI_RS_239686	C	C	1H	456204191	0	1H	60.84
JHI-Hv50k-2016-35411	G	G	1H	458912996	0	1H	61.51
JHI-Hv50k-2016-35414	A	A	1H	458913844	0	1H	61.51
12_31464	T	T	1H	459030191	0	1H	61.54
12_11062	G	G	1H	461593387	0	1H	61.83
JHI-Hv50k-2016-35506	C	C	1H	459697707	0	1H	61.83
JHI-Hv50k-2016-35656	G	G	1H	461704395	0	1H	61.83
SCRI_RS_175487	T	T	1H	462193195	0	1H	61.83
JHI-Hv50k-2016-35739	C	C	1H	462588986	0	1H	62.32
JHI-Hv50k-2016-35809	C	C	1H	462931192	0	1H	62.32
JHI-Hv50k-2016-35920	A	A	1H	463490755	0	1H	62.32
JHI-Hv50k-2016-35927	G	G	1H	463492174	0	1H	62.32
SCRI_RS_133886	C	C	1H	462899847	0	1H	62.32
12_30295	A	A	1H	466761834	0	1H	62.57
JHI-Hv50k-2016-36270	C	C	1H	466765993	0	1H	62.57
SCRI_RS_157039	A	A	1H	464421881	0	1H	62.57
JHI-Hv50k-2016-35395	T	T	1H	458198186	0	1H	62.77
12_31099	G	G	1H	466036090	0	1H	62.82
JHI-Hv50k-2016-35822	T	T	1H	462998627	0	1H	62.82
JHI-Hv50k-2016-35856	A	A	1H	463258787	0	1H	62.82
JHI-Hv50k-2016-35857	C	C	1H	463258834	0	1H	62.82
JHI-Hv50k-2016-35888	A	A	1H	463366122	0	1H	62.82
JHI-Hv50k-2016-35897	A	A	1H	463482847	0	1H	62.82
JHI-Hv50k-2016-36007	T	T	1H	465041656	0	1H	62.82
JHI-Hv50k-2016-36072	G	G	1H	465601932	0	1H	62.82
JHI-Hv50k-2016-36284	C	C	1H	466827991	0	1H	63.75
JHI-Hv50k-2016-36309	A	A	1H	466853231	0	1H	64.74
JHI-Hv50k-2016-36338	A	A	1H	467257352	0	1H	65.23
JHI-Hv50k-2016-36456	T	T	1H	469007295	0	1H	65.23
12_10166	A	A	1H	468278886	0	1H	65.73
JHI-Hv50k-2016-36466	G	G	1H	469010403	0	1H	65.73
JHI-Hv50k-2016-36393	C	C	1H	467878251	0	1H	66.15
12_10206	G	G	1H	473879584	0	1H	66.29
12_30298	G	G	1H	469802176	0	1H	66.29
JHI-Hv50k-2016-36645	C	C	1H	470033631	0	1H	66.29
JHI-Hv50k-2016-36847	G	G	1H	472924262	0	1H	66.29
JHI-Hv50k-2016-36965	G	G	1H	473689227	0	1H	66.29
JHI-Hv50k-2016-36966	C	C	1H	473689238	0	1H	66.29
12_20696	A	A	1H	469551219	0	1H	66.73
12_30505	A	A	1H	471473363	0	1H	66.86
JHI-Hv50k-2016-35400	T	T	1H	458607906	0	1H	66.86
JHI-Hv50k-2016-35401	C	C	1H	458607948	0	1H	66.86
JHI-Hv50k-2016-36605	G	G	1H	469804604	0	1H	66.86
JHI-Hv50k-2016-36656	A	A	1H	470252957	0	1H	66.86
JHI-Hv50k-2016-36792	A	A	1H	471970877	0	1H	66.86
JHI-Hv50k-2016-36927	T	T	1H	473266326	0	1H	66.86
JHI-Hv50k-2016-36973	G	G	1H	473793715	0	1H	66.86
JHI-Hv50k-2016-37030	T	T	1H	473874755	0	1H	66.86
12_21176	G	G	1H	478861495	0	1H	67.23
JHI-Hv50k-2016-37436	A	A	1H	478407065	0	1H	67.73
JHI-Hv50k-2016-37451	G	G	1H	478408069	0	1H	67.73
SCRI_RS_160234	T	T	1H	479978068	0	1H	67.73
12_30147	A	A	1H	478177990	0	1H	67.92
JHI-Hv50k-2016-37148	A	A	1H	476057858	0	1H	67.92
JHI-Hv50k-2016-37166	C	C	1H	476742635	0	1H	67.92
JHI-Hv50k-2016-37269	G	G	1H	477750978	0	1H	67.92
SCRI_RS_156208	A	A	1H	481942863	0	1H	68.77
JHI-Hv50k-2016-37483	T	T	1H	479078121	0	1H	70.25
JHI-Hv50k-2016-37493	C	C	1H	479360640	0	1H	70.25
SCRI_RS_151244	A	A	1H	478688897	0	1H	70.25
SCRI_RS_183588	A	A	1H	478955602	0	1H	70.25
SCRI_RS_823	A	A	1H	478685902	0	1H	70.25
SCRI_RS_181239	T	T	1H	480725355	0	1H	71.1
12_11267	G	G	1H	481468950	0	1H	71.18
SCRI_RS_21080	T	T	1H	482239967	0	1H	72.45
12_11078	G	G	1H	487105715	0	1H	72.5
JHI-Hv50k-2016-37604	C	C	1H	482728981	0	1H	72.52
JHI-Hv50k-2016-37756	C	C	1H	491094978	0	1H	73.6
JHI-Hv50k-2016-37681	A	A	1H	488845426	0	1H	76.84
JHI-Hv50k-2016-37682	C	C	1H	488845731	0	1H	76.84
SCRI_RS_181353	C	C	1H	488815380	0	1H	76.84
JHI-Hv50k-2016-37816	T	T	1H	492628160	0	1H	80.24
SCRI_RS_125339	A	A	1H	493364816	0	1H	80.24
12_31229	G	G	1H	493170415	0	1H	80.78
JHI-Hv50k-2016-38060	T	T	1H	494912360	0	1H	81.02
SCRI_RS_9158	A	A	1H	494883109	0	1H	81.02
12_11144	G	G	1H	498205652	0	1H	81.73
JHI-Hv50k-2016-38371	T	T	1H	497664680	0	1H	81.73
JHI-Hv50k-2016-38406	T	T	1H	497889303	0	1H	81.73
JHI-Hv50k-2016-38505	G	G	1H	498203039	0	1H	81.73
12_31160	G	G	1H	498571383	0	1H	82.51
JHI-Hv50k-2016-38599	A	A	1H	498571092	0	1H	82.51
JHI-Hv50k-2016-38703	A	A	1H	498775195	0	1H	82.51
SCRI_RS_225431	C	C	1H	498781286	0	1H	82.58
SCRI_RS_154140	A	A	1H	500583571	0	1H	83
SCRI_RS_157246	C	C	1H	500971593	0	1H	83.57
JHI-Hv50k-2016-38954	G	G	1H	501361406	0	1H	83.64
12_20323	G	G	1H	504079731	0	1H	86.08
JHI-Hv50k-2016-39019	T	T	1H	502082034	0	1H	86.08
JHI-Hv50k-2016-39053	A	A	1H	502680447	0	1H	86.08
JHI-Hv50k-2016-39107	T	T	1H	503270317	0	1H	86.08
JHI-Hv50k-2016-39259	G	G	1H	503422945	0	1H	86.08
JHI-Hv50k-2016-39262	G	G	1H	503423544	0	1H	86.08
JHI-Hv50k-2016-39891	T	T	1H	506607541	0	1H	86.08
SCRI_RS_168562	C	C	1H	503413212	0	1H	86.08
SCRI_RS_177788	G	G	1H	506769928	0	1H	86.08
SCRI_RS_181300	A	A	1H	503269569	0	1H	86.08
SCRI_RS_182326	G	G	1H	503658616	0	1H	86.08
SCRI_RS_197910	C	C	1H	506609714	0	1H	86.08
SCRI_RS_231869	C	C	1H	506611529	0	1H	86.08
SCRI_RS_139690	G	G	1H	503498398	0	1H	86.47
12_10535	G	G	1H	504804176	0	1H	86.54
12_30546	A	A	1H	508566982	0	1H	86.54
JHI-Hv50k-2016-39674	G	G	1H	504919634	0	1H	86.54
JHI-Hv50k-2016-39712	C	C	1H	505148692	0	1H	86.54
JHI-Hv50k-2016-39713	C	C	1H	505149491	0	1H	86.54
SCRI_RS_121048	G	G	1H	508312976	0	1H	86.54
SCRI_RS_133132	T	T	1H	504805834	0	1H	86.54
SCRI_RS_144315	A	A	1H	505150506	0	1H	86.54
SCRI_RS_166168	G	G	1H	507630839	0	1H	86.54
SCRI_RS_179987	C	C	1H	508269455	0	1H	86.54
SCRI_RS_189168	G	G	1H	509307825	0	1H	86.54
SCRI_RS_195200	C	C	1H	507977159	0	1H	86.54
SCRI_RS_209524	A	A	1H	508771890	0	1H	86.54
SCRI_RS_236623	C	C	1H	507639342	0	1H	86.54
12_20632	G	G	1H	511401867	0	1H	88.54
JHI-Hv50k-2016-41553	A	A	1H	511203194	0	1H	88.54
JHI-Hv50k-2016-41555	G	G	1H	511203497	0	1H	88.54
SCRI_RS_114308	A	A	1H	511129549	0	1H	88.54
JHI-Hv50k-2016-40869	T	T	1H	509509788	0	1H	89.02
JHI-Hv50k-2016-41031	G	G	1H	509580780	0	1H	89.02
JHI-Hv50k-2016-41034	T	T	1H	509585024	0	1H	89.02
JHI-Hv50k-2016-40928	G	G	1H	509525190	0	1H	89.31
JHI-Hv50k-2016-41795	A	A	1H	511926673	0	1H	89.31
SCRI_RS_197263	A	A	1H	509664704	0	1H	89.31
12_31163	A	A	1H	510050548	0	1H	89.73
JHI-Hv50k-2016-41264	T	T	1H	510257654	0	1H	89.73
12_11008	C	C	1H	509765620	0	1H	90.16
JHI-Hv50k-2016-41082	G	G	1H	509766395	0	1H	90.16
JHI-Hv50k-2016-41279	C	C	1H	510594625	0	1H	90.16
JHI-Hv50k-2016-41900	A	A	1H	512560611	0	1H	90.16
SCRI_RS_213675	T	T	1H	511726333	0	1H	90.16
12_31192	G	G	1H	512294799	0	1H	90.44
JHI-Hv50k-2016-41916	T	T	1H	512566447	0	1H	90.44
JHI-Hv50k-2016-41917	C	C	1H	512566519	0	1H	90.44
JHI-Hv50k-2016-42143	G	G	1H	513160841	0	1H	92.21
JHI-Hv50k-2016-42163	T	T	1H	513164332	0	1H	92.21
JHI-Hv50k-2016-42456	G	G	1H	513638268	0	1H	92.21
SCRI_RS_199689	T	T	1H	513210386	0	1H	92.21
12_31319	G	G	1H	513231576	0	1H	92.35
JHI-Hv50k-2016-42335	G	G	1H	513273201	0	1H	92.35
JHI-Hv50k-2016-42419	T	T	1H	513631461	0	1H	92.35
SCRI_RS_194371	C	C	1H	513076586	0	1H	92.35
JHI-Hv50k-2016-42551	G	G	1H	514098322	0	1H	93.06
JHI-Hv50k-2016-42553	C	C	1H	514098702	0	1H	93.06
SCRI_RS_145026	T	T	1H	514266568	0	1H	93.06
JHI-Hv50k-2016-43024	C	C	1H	515710207	0	1H	93.7
JHI-Hv50k-2016-43047	C	C	1H	515715248	0	1H	93.7
JHI-Hv50k-2016-44742	A	A	1H	519277410	0	1H	94.76
SCRI_RS_188909	A	A	1H	516309132	0	1H	94.9
JHI-Hv50k-2016-43106	A	A	1H	516078382	0	1H	95.04
JHI-Hv50k-2016-43487	T	T	1H	516785733	0	1H	95.18
SCRI_RS_78578	T	T	1H	516785733	0	1H	95.18
12_11173	A	A	1H	517251616	0	1H	95.82
JHI-Hv50k-2016-44059	T	T	1H	518171392	0	1H	95.86
JHI-Hv50k-2016-44088	T	T	1H	518230197	0	1H	95.89
SCRI_RS_199972	G	G	1H	518555080	0	1H	95.89
SCRI_RS_235724	C	C	1H	518231786	0	1H	95.89
JHI-Hv50k-2016-44143	G	G	1H	518528847	0	1H	96.74
JHI-Hv50k-2016-44344	A	A	1H	518800358	0	1H	96.74
JHI-Hv50k-2016-44353	T	T	1H	518803235	0	1H	96.74
SCRI_RS_213539	T	T	1H	518820762	0	1H	96.74
JHI-Hv50k-2016-44295	A	A	1H	518769536	0	1H	96.88
JHI-Hv50k-2016-44296	G	G	1H	518769706	0	1H	96.88
JHI-Hv50k-2016-44333	A	A	1H	518785119	0	1H	96.88
SCRI_RS_154646	A	A	1H	519000068	0	1H	96.88
SCRI_RS_236160	A	A	1H	519002885	0	1H	96.88
12_21020	G	G	1H	519268754	0	1H	97.52
JHI-Hv50k-2016-45263	T	T	1H	520667025	0	1H	97.52
JHI-Hv50k-2016-45471	G	G	1H	521286186	0	1H	97.52
JHI-Hv50k-2016-45506	A	A	1H	521294799	0	1H	97.52
SCRI_RS_232650	T	T	1H	522485279	0	1H	97.52
12_20613	A	A	1H	520001459	0	1H	97.73
JHI-Hv50k-2016-44694	C	C	1H	519263080	0	1H	97.73
JHI-Hv50k-2016-45347	G	G	1H	520755765	0	1H	97.73
JHI-Hv50k-2016-45790	C	C	1H	522795120	0	1H	97.73
SCRI_RS_146959	C	C	1H	523428145	0	1H	97.73
SCRI_RS_171501	C	C	1H	519278467	0	1H	97.73
12_30191	A	A	1H	522448103	0	1H	97.84
12_31181	G	G	1H	523082507	0	1H	100.07
JHI-Hv50k-2016-45835	G	G	1H	522836409	0	1H	100.07
JHI-Hv50k-2016-45866	G	G	1H	522839997	0	1H	100.07
JHI-Hv50k-2016-46073	A	A	1H	523082640	0	1H	100.07
JHI-Hv50k-2016-46082	T	T	1H	523084319	0	1H	100.07
JHI-Hv50k-2016-46103	A	A	1H	523092455	0	1H	100.07
SCRI_RS_106752	C	C	1H	522843676	0	1H	100.07
SCRI_RS_106754	G	G	1H	522843786	0	1H	100.07
SCRI_RS_201086	T	T	1H	523222032	0	1H	100.07
SCRI_RS_206759	C	C	1H	522839678	0	1H	100.07
JHI-Hv50k-2016-46213	G	G	1H	523370307	0	1H	100.14
JHI-Hv50k-2016-46233	C	C	1H	523388034	0	1H	100.14
JHI-Hv50k-2016-46264	A	A	1H	523730536	0	1H	100.14
JHI-Hv50k-2016-46347	C	C	1H	523954773	0	1H	100.57
JHI-Hv50k-2016-46382	G	G	1H	523967859	0	1H	100.57
JHI-Hv50k-2016-46401	A	A	1H	523970914	0	1H	100.57
JHI-Hv50k-2016-46469	C	C	1H	524012871	0	1H	100.57
SCRI_RS_176063	C	C	1H	523967148	0	1H	100.57
12_30532	G	G	1H	523963863	0	1H	100.71
JHI-Hv50k-2016-47517	G	G	1H	526711095	0	1H	100.71
JHI-Hv50k-2016-47088	T	T	1H	525439686	0	1H	100.78
JHI-Hv50k-2016-47155	T	T	1H	525677988	0	1H	100.78
JHI-Hv50k-2016-47241	G	G	1H	526115820	0	1H	100.78
JHI-Hv50k-2016-47250	T	T	1H	526117064	0	1H	100.78
JHI-Hv50k-2016-47302	C	C	1H	526216091	0	1H	100.78
JHI-Hv50k-2016-47336	A	A	1H	526485142	0	1H	100.78
JHI-Hv50k-2016-47339	G	G	1H	526486068	0	1H	100.78
JHI-Hv50k-2016-47352	C	C	1H	526609364	0	1H	100.78
JHI-Hv50k-2016-47355	C	C	1H	526611093	0	1H	100.78
JHI-Hv50k-2016-47402	G	G	1H	526678767	0	1H	100.78
JHI-Hv50k-2016-47409	T	T	1H	526679836	0	1H	100.78
SCRI_RS_154528	T	T	1H	524725233	0	1H	100.78
SCRI_RS_197337	G	G	1H	525677816	0	1H	100.78
SCRI_RS_206896	C	C	1H	526672209	0	1H	100.78
12_10149	C	C	1H	525014395	0	1H	100.85
JHI-Hv50k-2016-46858	A	A	1H	524847247	0	1H	100.85
JHI-Hv50k-2016-45694	C	C	1H	522588063	0	1H	101.27
JHI-Hv50k-2016-45800	C	C	1H	522824467	0	1H	101.27
SCRI_RS_141421	T	T	1H	522568616	0	1H	101.27
JHI-Hv50k-2016-46789	C	C	1H	524656564	0	1H	101.73
JHI-Hv50k-2016-46533	A	A	1H	524166697	0	1H	102.19
JHI-Hv50k-2016-46615	G	G	1H	524414900	0	1H	102.19
SCRI_RS_147329	G	G	1H	524414711	0	1H	102.19
SCRI_RS_155427	G	G	1H	524414248	0	1H	102.19
JHI-Hv50k-2016-47721	G	G	1H	527800530	0	1H	103.82
JHI-Hv50k-2016-47860	T	T	1H	527977379	0	1H	103.82
JHI-Hv50k-2016-47929	C	C	1H	528008981	0	1H	103.82
JHI-Hv50k-2016-47940	C	C	1H	528010054	0	1H	103.82
JHI-Hv50k-2016-48069	C	C	1H	528121937	0	1H	103.82
JHI-Hv50k-2016-48092	A	A	1H	528151091	0	1H	103.82
JHI-Hv50k-2016-48099	G	G	1H	528156681	0	1H	103.82
JHI-Hv50k-2016-48197	A	A	1H	528282898	0	1H	103.82
JHI-Hv50k-2016-48242	G	G	1H	528356332	0	1H	103.82
JHI-Hv50k-2016-48243	G	G	1H	528357035	0	1H	103.82
SCRI_RS_120481	G	G	1H	527800988	0	1H	103.82
SCRI_RS_127968	A	A	1H	527798609	0	1H	103.82
SCRI_RS_139733	A	A	1H	528031794	0	1H	103.82
SCRI_RS_174052	T	T	1H	528573590	0	1H	103.82
SCRI_RS_218473	T	T	1H	528106319	0	1H	103.82
SCRI_RS_219889	G	G	1H	528038219	0	1H	103.82
SCRI_RS_91596	C	C	1H	527952680	0	1H	103.82
JHI-Hv50k-2016-47281	G	G	1H	526167365	0	1H	104.46
JHI-Hv50k-2016-47282	A	A	1H	526168189	0	1H	104.46
BK_01	T	T	1H	528989695	0	1H	104.75
12_30014	G	G	1H	529533855	0	1H	104.75
JHI-Hv50k-2016-48278	A	A	1H	528531433	0	1H	104.75
JHI-Hv50k-2016-48281	A	A	1H	528532365	0	1H	104.75
JHI-Hv50k-2016-48291	T	T	1H	528534187	0	1H	104.75
JHI-Hv50k-2016-48410	G	G	1H	528747495	0	1H	104.75
JHI-Hv50k-2016-48473	T	T	1H	528989552	0	1H	104.75
JHI-Hv50k-2016-48598	G	G	1H	529695512	0	1H	104.75
JHI-Hv50k-2016-48675	T	T	1H	529709372	0	1H	104.75
JHI-Hv50k-2016-48696	A	A	1H	529762084	0	1H	104.75
JHI-Hv50k-2016-48700	G	G	1H	529762297	0	1H	104.75
SCRI_RS_155997	G	G	1H	528880379	0	1H	104.75
JHI-Hv50k-2016-48630	C	C	1H	529699566	0	1H	104.82
JHI-Hv50k-2016-48830	C	C	1H	529897138	0	1H	104.82
JHI-Hv50k-2016-47599	C	C	1H	526846115	0	1H	105.81
JHI-Hv50k-2016-47602	T	T	1H	526847953	0	1H	105.81
JHI-Hv50k-2016-47608	A	A	1H	527201666	0	1H	105.81
12_10905	G	G	1H	529829699	0	1H	106.16
JHI-Hv50k-2016-48788	C	C	1H	529835001	0	1H	106.16
JHI-Hv50k-2016-48809	A	A	1H	529856292	0	1H	106.16
JHI-Hv50k-2016-48987	A	A	1H	530480400	0	1H	106.16
JHI-Hv50k-2016-47631	T	T	1H	527649259	0	1H	106.7
JHI-Hv50k-2016-47651	G	G	1H	527667420	0	1H	106.7
JHI-Hv50k-2016-49076	A	A	1H	531237516	0	1H	107.29
12_11409	A	A	1H	530746330	0	1H	109.36
JHI-Hv50k-2016-48864	G	G	1H	530070819	0	1H	109.36
JHI-Hv50k-2016-48882	A	A	1H	530177372	0	1H	109.36
JHI-Hv50k-2016-49182	G	G	1H	532369050	0	1H	110.24
JHI-Hv50k-2016-49731	A	A	1H	534125611	0	1H	111.12
JHI-Hv50k-2016-49432	A	A	1H	533194440	0	1H	111.83
JHI-Hv50k-2016-49435	A	A	1H	533208819	0	1H	111.83
JHI-Hv50k-2016-49494	G	G	1H	533429363	0	1H	111.83
JHI-Hv50k-2016-49932	G	G	1H	534540501	0	1H	111.99
JHI-Hv50k-2016-49949	G	G	1H	534547743	0	1H	111.99
JHI-Hv50k-2016-49976	C	C	1H	534656653	0	1H	111.99
JHI-Hv50k-2016-50126	C	C	1H	534942259	0	1H	111.99
JHI-Hv50k-2016-49719	G	G	1H	533931093	0	1H	112.25
JHI-Hv50k-2016-49722	A	A	1H	533931642	0	1H	112.25
JHI-Hv50k-2016-49860	T	T	1H	534441940	0	1H	112.25
JHI-Hv50k-2016-50355	C	C	1H	536154874	0	1H	116.39
JHI-Hv50k-2016-50409	T	T	1H	536382343	0	1H	116.39
12_21172	T	T	1H	536786084	0	1H	116.5
JHI-Hv50k-2016-50424	A	A	1H	536401258	0	1H	116.5
JHI-Hv50k-2016-50440	C	C	1H	536402410	0	1H	116.5
JHI-Hv50k-2016-50456	G	G	1H	536419167	0	1H	116.5
JHI-Hv50k-2016-50480	A	A	1H	536425412	0	1H	116.5
JHI-Hv50k-2016-50483	C	C	1H	536425736	0	1H	116.5
JHI-Hv50k-2016-50498	T	T	1H	536426422	0	1H	116.5
JHI-Hv50k-2016-50699	T	T	1H	536619288	0	1H	116.5
JHI-Hv50k-2016-50755	A	A	1H	536644903	0	1H	116.5
JHI-Hv50k-2016-50839	C	C	1H	536783457	0	1H	116.5
JHI-Hv50k-2016-50840	T	T	1H	536783966	0	1H	116.5
JHI-Hv50k-2016-50909	G	G	1H	536888527	0	1H	116.5
JHI-Hv50k-2016-50981	C	C	1H	537081214	0	1H	116.5
SCRI_RS_127646	T	T	1H	536427202	0	1H	116.5
SCRI_RS_137116	G	G	1H	536426484	0	1H	116.5
JHI-Hv50k-2016-51097	A	A	1H	537356418	0	1H	116.78
JHI-Hv50k-2016-51114	G	G	1H	537359067	0	1H	116.78
JHI-Hv50k-2016-51136	A	A	1H	537362978	0	1H	116.78
JHI-Hv50k-2016-51172	C	C	1H	537369222	0	1H	116.78
JHI-Hv50k-2016-51202	T	T	1H	537429350	0	1H	116.78
SCRI_RS_170110	G	G	1H	537711544	0	1H	116.78
SCRI_RS_201865	T	T	1H	537712342	0	1H	116.78
JHI-Hv50k-2016-51431	A	A	1H	538411545	0	1H	117.49
JHI-Hv50k-2016-51471	G	G	1H	538422783	0	1H	117.49
SCRI_RS_196910	A	A	1H	538425332	0	1H	117.49
JHI-Hv50k-2016-51564	C	C	1H	538504510	0	1H	117.67
SCRI_RS_48925	G	G	1H	538505019	0	1H	117.67
12_11443	G	G	1H	538890455	0	1H	117.85
12_11457	G	G	1H	538694391	0	1H	117.85
12_21522	G	G	1H	538694511	0	1H	117.85
JHI-Hv50k-2016-51788	C	C	1H	538716378	0	1H	117.85
JHI-Hv50k-2016-51805	C	C	1H	538880655	0	1H	117.85
SCRI_RS_150607	A	A	1H	538554616	0	1H	117.85
SCRI_RS_4522	G	G	1H	538880071	0	1H	117.85
JHI-Hv50k-2016-51903	C	C	1H	538989600	0	1H	118.13
JHI-Hv50k-2016-51989	C	C	1H	539109037	0	1H	118.13
SCRI_RS_159031	G	G	1H	539092721	0	1H	118.13
JHI-Hv50k-2016-51959	T	T	1H	539104723	0	1H	118.34
JHI-Hv50k-2016-51995	A	A	1H	539129426	0	1H	118.34
JHI-Hv50k-2016-51996	G	G	1H	539129894	0	1H	118.34
JHI-Hv50k-2016-52020	T	T	1H	539380381	0	1H	118.34
SCRI_RS_147611	T	T	1H	539381333	0	1H	118.34
JHI-Hv50k-2016-52061	G	G	1H	539478620	0	1H	118.48
SCRI_RS_155758	A	A	1H	539454103	0	1H	118.48
JHI-Hv50k-2016-52119	A	A	1H	539788105	0	1H	118.98
JHI-Hv50k-2016-52276	T	T	1H	540592246	0	1H	118.98
JHI-Hv50k-2016-52080	T	T	1H	539694057	0	1H	119.05
JHI-Hv50k-2016-52082	A	A	1H	539694343	0	1H	119.05
SCRI_RS_162765	C	C	1H	539694540	0	1H	119.05
SCRI_RS_165588	T	T	1H	539695184	0	1H	119.05
12_31377	C	C	1H	540278363	0	1H	119.12
JHI-Hv50k-2016-52108	A	A	1H	539703747	0	1H	119.12
JHI-Hv50k-2016-52204	A	A	1H	539978951	0	1H	119.12
JHI-Hv50k-2016-52208	C	C	1H	539980063	0	1H	119.12
JHI-Hv50k-2016-52267	C	C	1H	540586951	0	1H	119.12
JHI-Hv50k-2016-52321	A	A	1H	540715837	0	1H	119.41
12_10207	A	A	1H	540810200	0	1H	119.69
JHI-Hv50k-2016-52324	G	G	1H	540762165	0	1H	119.69
JHI-Hv50k-2016-52352	G	G	1H	540797266	0	1H	119.69
JHI-Hv50k-2016-52420	G	G	1H	540811743	0	1H	119.69
JHI-Hv50k-2016-52435	A	A	1H	540819675	0	1H	119.69
JHI-Hv50k-2016-52493	G	G	1H	540990763	0	1H	119.69
JHI-Hv50k-2016-52585	T	T	1H	541351144	0	1H	119.69
12_10808	G	G	1H	542658567	0	1H	121.3
12_31387	G	G	1H	542673808	0	1H	121.3
JHI-Hv50k-2016-52874	A	A	1H	542673314	0	1H	121.3
JHI-Hv50k-2016-52879	T	T	1H	542682805	0	1H	121.3
JHI-Hv50k-2016-52999	A	A	1H	543390256	0	1H	121.71
12_10693	G	G	1H	543765502	0	1H	121.95
JHI-Hv50k-2016-52608	A	A	1H	541729600	0	1H	121.95
JHI-Hv50k-2016-52638	C	C	1H	542053132	0	1H	121.95
JHI-Hv50k-2016-52902	A	A	1H	542732932	0	1H	121.95
JHI-Hv50k-2016-53046	T	T	1H	543762553	0	1H	121.95
JHI-Hv50k-2016-53074	C	C	1H	543764396	0	1H	121.95
JHI-Hv50k-2016-53143	C	C	1H	543804611	0	1H	121.95
JHI-Hv50k-2016-53186	T	T	1H	543861247	0	1H	121.95
JHI-Hv50k-2016-53193	G	G	1H	543862107	0	1H	121.95
JHI-Hv50k-2016-53246	G	G	1H	544039452	0	1H	121.95
SCRI_RS_160475	A	A	1H	540988845	0	1H	121.95
JHI-Hv50k-2016-52781	A	A	1H	542280232	0	1H	122.1
JHI-Hv50k-2016-52830	A	A	1H	542661597	0	1H	122.1
JHI-Hv50k-2016-52977	C	C	1H	543219660	0	1H	122.1
JHI-Hv50k-2016-53235	G	G	1H	544022435	0	1H	122.1
JHI-Hv50k-2016-53236	A	A	1H	544023885	0	1H	122.1
JHI-Hv50k-2016-53353	G	G	1H	544586520	0	1H	122.1
JHI-Hv50k-2016-53360	G	G	1H	544589082	0	1H	122.1
12_30649	A	A	1H	543500490	0	1H	122.12
JHI-Hv50k-2016-52622	C	C	1H	541996730	0	1H	122.12
JHI-Hv50k-2016-52623	G	G	1H	541997010	0	1H	122.12
JHI-Hv50k-2016-52626	T	T	1H	541997516	0	1H	122.12
JHI-Hv50k-2016-53420	G	G	1H	545791102	0	1H	122.53
JHI-Hv50k-2016-53427	G	G	1H	545843574	0	1H	124.16
JHI-Hv50k-2016-53484	G	G	1H	546015297	0	1H	124.16
12_30444	C	C	1H	546757187	0	1H	125.37
JHI-Hv50k-2016-53448	G	G	1H	545851152	0	1H	125.37
JHI-Hv50k-2016-53508	C	C	1H	546272345	0	1H	125.37
JHI-Hv50k-2016-53678	A	A	1H	547038082	0	1H	125.37
JHI-Hv50k-2016-53766	G	G	1H	547049703	0	1H	125.37
JHI-Hv50k-2016-53803	T	T	1H	547110063	0	1H	125.37
JHI-Hv50k-2016-53816	C	C	1H	547132807	0	1H	125.37
JHI-Hv50k-2016-53857	G	G	1H	547158093	0	1H	125.37
SCRI_RS_153450	T	T	1H	547049793	0	1H	125.37
SCRI_RS_167578	T	T	1H	546273296	0	1H	125.37
JHI-Hv50k-2016-53963	T	T	1H	547251582	0	1H	125.99
JHI-Hv50k-2016-54180	T	T	1H	547774629	0	1H	126.06
JHI-Hv50k-2016-54263	A	A	1H	548124464	0	1H	126.06
JHI-Hv50k-2016-54302	A	A	1H	548327901	0	1H	126.06
JHI-Hv50k-2016-54459	T	T	1H	548699881	0	1H	126.06
JHI-Hv50k-2016-54462	T	T	1H	548700221	0	1H	126.06
JHI-Hv50k-2016-54468	T	T	1H	548700774	0	1H	126.06
SCRI_RS_207416	T	T	1H	547198473	0	1H	126.06
JHI-Hv50k-2016-54041	C	C	1H	547418184	0	1H	126.13
JHI-Hv50k-2016-54529	T	T	1H	548766363	0	1H	126.57
JHI-Hv50k-2016-54542	C	C	1H	548768595	0	1H	126.57
JHI-Hv50k-2016-54428	A	A	1H	548451215	0	1H	126.97
SCRI_RS_165338	A	A	1H	548449807	0	1H	126.97
SCRI_RS_165476	T	T	1H	548452630	0	1H	126.97
JHI-Hv50k-2016-54755	C	C	1H	549182352	0	1H	128.04
JHI-Hv50k-2016-54763	G	G	1H	549184584	0	1H	128.04
JHI-Hv50k-2016-54808	G	G	1H	549282047	0	1H	128.04
SCRI_RS_155407	A	A	1H	549181618	0	1H	128.04
SCRI_RS_162628	A	A	1H	549777897	0	1H	128.05
SCRI_RS_184058	A	A	1H	549775316	0	1H	128.05
JHI-Hv50k-2016-54655	G	G	1H	549045262	0	1H	128.19
JHI-Hv50k-2016-54743	C	C	1H	549154720	0	1H	128.19
JHI-Hv50k-2016-54821	C	C	1H	549322799	0	1H	128.19
JHI-Hv50k-2016-54824	C	C	1H	549324870	0	1H	128.19
JHI-Hv50k-2016-55083	A	A	1H	550268699	0	1H	128.19
JHI-Hv50k-2016-55085	A	A	1H	550269211	0	1H	128.19
JHI-Hv50k-2016-55420	A	A	1H	550830819	0	1H	128.19
SCRI_RS_150786	T	T	1H	550268408	0	1H	128.19
JHI-Hv50k-2016-55123	C	C	1H	550309413	0	1H	128.33
JHI-Hv50k-2016-55188	A	A	1H	550385170	0	1H	128.33
JHI-Hv50k-2016-55341	G	G	1H	550659602	0	1H	128.33
JHI-Hv50k-2016-55342	A	A	1H	550659770	0	1H	128.33
SCRI_RS_10956	G	G	1H	550242008	0	1H	128.33
JHI-Hv50k-2016-54613	T	T	1H	548905154	0	1H	128.55
JHI-Hv50k-2016-54694	G	G	1H	549127016	0	1H	128.55
SCRI_RS_165886	G	G	1H	548750064	0	1H	128.55
SCRI_RS_166469	T	T	1H	549130395	0	1H	128.55
SCRI_RS_180081	A	A	1H	549127780	0	1H	128.55
SCRI_RS_206532	A	A	1H	548750611	0	1H	128.55
JHI-Hv50k-2016-54629	A	A	1H	548933757	0	1H	128.95
12_11496	G	G	1H	551836628	0	1H	129.67
JHI-Hv50k-2016-55564	G	G	1H	551381908	0	1H	129.67
JHI-Hv50k-2016-55581	C	C	1H	551383316	0	1H	129.67
JHI-Hv50k-2016-55663	A	A	1H	551613503	0	1H	129.67
JHI-Hv50k-2016-55756	G	G	1H	551856713	0	1H	129.67
JHI-Hv50k-2016-55758	C	C	1H	551856860	0	1H	129.67
JHI-Hv50k-2016-55796	G	G	1H	552227647	0	1H	129.67
JHI-Hv50k-2016-55886	T	T	1H	552453138	0	1H	129.67
JHI-Hv50k-2016-55905	T	T	1H	552521871	0	1H	129.67
JHI-Hv50k-2016-55918	T	T	1H	552535194	0	1H	129.67
SCRI_RS_13869	G	G	1H	551847065	0	1H	129.67
SCRI_RS_147318	A	A	1H	551613197	0	1H	129.67
SCRI_RS_156009	C	C	1H	551855429	0	1H	129.67
SCRI_RS_165600	A	A	1H	551858464	0	1H	129.67
JHI-Hv50k-2016-55628	C	C	1H	551391553	0	1H	130.12
SCRI_RS_165434	A	A	1H	552908418	0	1H	130.59
12_20599	A	A	1H	553959547	0	1H	130.81
12_30517	A	A	1H	553137219	0	1H	130.81
JHI-Hv50k-2016-55948	C	C	1H	553059257	0	1H	130.81
JHI-Hv50k-2016-55950	C	C	1H	553066819	0	1H	130.81
JHI-Hv50k-2016-55958	G	G	1H	553137811	0	1H	130.81
JHI-Hv50k-2016-55968	G	G	1H	553203810	0	1H	130.81
JHI-Hv50k-2016-55969	C	C	1H	553203955	0	1H	130.81
JHI-Hv50k-2016-56022	C	C	1H	553238791	0	1H	130.81
JHI-Hv50k-2016-56046	T	T	1H	553246931	0	1H	130.81
JHI-Hv50k-2016-56492	C	C	1H	554283250	0	1H	130.81
JHI-Hv50k-2016-56682	A	A	1H	554564536	0	1H	130.81
JHI-Hv50k-2016-56761	G	G	1H	554709063	0	1H	130.81
JHI-Hv50k-2016-56802	C	C	1H	554817755	0	1H	130.81
JHI-Hv50k-2016-56816	A	A	1H	554834199	0	1H	130.81
JHI-Hv50k-2016-56823	C	C	1H	554847131	0	1H	130.81
JHI-Hv50k-2016-56824	T	T	1H	554847403	0	1H	130.81
SCRI_RS_143790	C	C	1H	554561882	0	1H	130.81
SCRI_RS_152330	G	G	1H	554266483	0	1H	130.81
SCRI_RS_206337	C	C	1H	554283368	0	1H	130.81
SCRI_RS_214888	A	A	1H	552978371	0	1H	130.81
SCRI_RS_235776	A	A	1H	554846817	0	1H	130.81
JHI-Hv50k-2016-56142	C	C	1H	553902352	0	1H	131.94
JHI-Hv50k-2016-56402	C	C	1H	554115147	0	1H	131.94
JHI-Hv50k-2016-56414	A	A	1H	554147969	0	1H	131.94
JHI-Hv50k-2016-56431	C	C	1H	554149527	0	1H	131.94
JHI-Hv50k-2016-57522	G	G	1H	556777499	0	1H	131.94
SCRI_RS_132472	T	T	1H	556777555	0	1H	131.94
SCRI_RS_149094	A	A	1H	554149434	0	1H	131.94
SCRI_RS_187051	T	T	1H	554062585	0	1H	131.94
SCRI_RS_236175	C	C	1H	554148132	0	1H	131.94
JHI-Hv50k-2016-57475	G	G	1H	556480765	0	1H	132.08
SCRI_RS_175218	G	G	1H	556480813	0	1H	132.08
12_10746	G	G	1H	556179932	0	1H	132.37
JHI-Hv50k-2016-56943	C	C	1H	555419251	0	1H	132.37
JHI-Hv50k-2016-57256	C	C	1H	556178374	0	1H	132.37
JHI-Hv50k-2016-57394	C	C	1H	556418659	0	1H	132.37
JHI-Hv50k-2016-57400	C	C	1H	556418763	0	1H	132.37
JHI-Hv50k-2016-57493	A	A	1H	556673951	0	1H	132.37
SCRI_RS_153896	C	C	1H	555421485	0	1H	132.37
SCRI_RS_158298	A	A	1H	555420431	0	1H	132.37
12_30231	A	A	1H	556387099	0	1H	132.51
JHI-Hv50k-2016-57149	A	A	1H	555720691	0	1H	132.51
JHI-Hv50k-2016-57299	A	A	1H	556378955	0	1H	132.51
JHI-Hv50k-2016-57599	T	T	1H	556833539	0	1H	132.72
JHI-Hv50k-2016-57670	T	T	1H	556901635	0	1H	132.72
JHI-Hv50k-2016-57695	C	C	1H	556905246	0	1H	132.72
JHI-Hv50k-2016-58169	G	G	1H	557992802	0	1H	132.72
JHI-Hv50k-2016-58173	T	T	1H	557994070	0	1H	132.72
JHI-Hv50k-2016-58202	T	T	1H	558020501	0	1H	132.72
JHI-Hv50k-2016-58225	T	T	1H	558023239	0	1H	132.72
SCRI_RS_154621	C	C	1H	556905464	0	1H	132.72
JHI-Hv50k-2016-57703	C	C	1H	556906349	0	1H	132.86
JHI-Hv50k-2016-57831	C	C	1H	557109167	0	1H	132.86
JHI-Hv50k-2016-58039	G	G	1H	557839175	0	1H	132.86
JHI-Hv50k-2016-58114	T	T	1H	557949729	0	1H	132.86
JHI-Hv50k-2016-58420	T	T	1H	558225979	0	1H	132.86
JHI-Hv50k-2016-58495	C	C	1H	558418541	0	1H	132.86
SCRI_RS_195067	C	C	1H	556782667	0	1H	132.86
SCRI_RS_52789	G	G	1H	558414571	0	1H	132.86
JHI-Hv50k-2016-58521	A	A	2H	27431	0	2H	0
JHI-Hv50k-2016-58568	T	T	2H	134576	0	2H	0
JHI-Hv50k-2016-58887	A	A	2H	829672	0	2H	0
JHI-Hv50k-2016-58951	A	A	2H	832739	0	2H	0
JHI-Hv50k-2016-59321	G	G	2H	1213896	0	2H	0
JHI-Hv50k-2016-59332	G	G	2H	1214275	0	2H	0
JHI-Hv50k-2016-59367	T	T	2H	1215357	0	2H	0
SCRI_RS_166806	G	G	2H	26308	0	2H	0
SCRI_RS_187638	C	C	2H	31115	0	2H	0
SCRI_RS_225720	T	T	2H	37521	0	2H	0
JHI-Hv50k-2016-59425	A	A	2H	1265556	0	2H	0.99
JHI-Hv50k-2016-58622	C	C	2H	212492	0	2H	1.98
JHI-Hv50k-2016-58788	C	C	2H	764908	0	2H	1.98
JHI-Hv50k-2016-59032	T	T	2H	845123	0	2H	1.98
JHI-Hv50k-2016-59047	G	G	2H	846704	0	2H	1.98
JHI-Hv50k-2016-59270	C	C	2H	1027793	0	2H	1.98
JHI-Hv50k-2016-59276	A	A	2H	1029226	0	2H	1.98
JHI-Hv50k-2016-59683	C	C	2H	1564633	0	2H	2.12
JHI-Hv50k-2016-59685	C	C	2H	1564888	0	2H	2.12
JHI-Hv50k-2016-59934	C	C	2H	2167147	0	2H	2.12
JHI-Hv50k-2016-60468	T	T	2H	2900843	0	2H	2.12
JHI-Hv50k-2016-60689	C	C	2H	3273787	0	2H	2.12
JHI-Hv50k-2016-60701	G	G	2H	3275686	0	2H	2.12
JHI-Hv50k-2016-60708	G	G	2H	3276060	0	2H	2.12
JHI-Hv50k-2016-60733	T	T	2H	3325488	0	2H	2.12
JHI-Hv50k-2016-60800	G	G	2H	3346783	0	2H	2.12
JHI-Hv50k-2016-60953	T	T	2H	3728797	0	2H	2.12
SCRI_RS_136200	T	T	2H	2850260	0	2H	2.12
SCRI_RS_139708	A	A	2H	3732303	0	2H	2.12
SCRI_RS_166816	A	A	2H	2773000	0	2H	2.12
SCRI_RS_175550	T	T	2H	2847136	0	2H	2.12
JHI-Hv50k-2016-59645	A	A	2H	1549615	0	2H	2.16
JHI-Hv50k-2016-59871	C	C	2H	2090475	0	2H	2.16
JHI-Hv50k-2016-59874	A	A	2H	2090784	0	2H	2.16
JHI-Hv50k-2016-60178	G	G	2H	2763227	0	2H	2.2
JHI-Hv50k-2016-60227	G	G	2H	2771427	0	2H	2.2
JHI-Hv50k-2016-60538	C	C	2H	2960326	0	2H	2.2
JHI-Hv50k-2016-60539	C	C	2H	2960449	0	2H	2.2
JHI-Hv50k-2016-61019	T	T	2H	3739144	0	2H	2.2
JHI-Hv50k-2016-61068	T	T	2H	3746340	0	2H	2.2
SCRI_RS_135585	T	T	2H	3740075	0	2H	2.2
SCRI_RS_163314	C	C	2H	3737312	0	2H	2.2
SCRI_RS_165171	C	C	2H	2768976	0	2H	2.2
SCRI_RS_10642	T	T	2H	5023326	0	2H	2.27
JHI-Hv50k-2016-61462	C	C	2H	4413422	0	2H	3.82
JHI-Hv50k-2016-61614	A	A	2H	4547534	0	2H	3.82
JHI-Hv50k-2016-61113	T	T	2H	3812672	0	2H	4.01
SCRI_RS_174552	A	A	2H	4233056	0	2H	4.29
12_21415	C	C	2H	6193157	0	2H	4.53
JHI-Hv50k-2016-61935	A	A	2H	6026845	0	2H	4.53
JHI-Hv50k-2016-62021	G	G	2H	6180862	0	2H	4.53
JHI-Hv50k-2016-62049	C	C	2H	6191183	0	2H	4.53
JHI-Hv50k-2016-62050	G	G	2H	6191297	0	2H	4.53
JHI-Hv50k-2016-62139	T	T	2H	6223904	0	2H	4.53
JHI-Hv50k-2016-62306	G	G	2H	6427001	0	2H	4.53
JHI-Hv50k-2016-62310	G	G	2H	6427378	0	2H	4.53
JHI-Hv50k-2016-62318	C	C	2H	6428257	0	2H	4.53
JHI-Hv50k-2016-62362	T	T	2H	6432544	0	2H	4.53
SCRI_RS_146936	C	C	2H	6190507	0	2H	4.53
SCRI_RS_184899	G	G	2H	6169466	0	2H	4.53
12_10718	G	G	2H	5692055	0	2H	4.59
JHI-Hv50k-2016-61157	T	T	2H	3990325	0	2H	4.59
JHI-Hv50k-2016-61178	C	C	2H	3994132	0	2H	4.59
JHI-Hv50k-2016-61411	A	A	2H	4338888	0	2H	4.59
JHI-Hv50k-2016-61515	T	T	2H	4427872	0	2H	4.59
JHI-Hv50k-2016-61728	A	A	2H	4688668	0	2H	4.59
JHI-Hv50k-2016-61865	A	A	2H	5691461	0	2H	4.59
SCRI_RS_128813	C	C	2H	3990433	0	2H	4.59
SCRI_RS_211923	T	T	2H	4332694	0	2H	4.59
JHI-Hv50k-2016-61729	G	G	2H	4689465	0	2H	4.9
JHI-Hv50k-2016-62334	G	G	2H	6430095	0	2H	4.96
12_30132	G	G	2H	5332638	0	2H	5.38
JHI-Hv50k-2016-62542	A	A	2H	6957877	0	2H	5.52
JHI-Hv50k-2016-62708	G	G	2H	7279528	0	2H	5.52
JHI-Hv50k-2016-62796	C	C	2H	7353276	0	2H	5.52
JHI-Hv50k-2016-63147	G	G	2H	8567321	0	2H	5.52
JHI-Hv50k-2016-63299	G	G	2H	8945111	0	2H	5.52
JHI-Hv50k-2016-63322	G	G	2H	8953609	0	2H	5.52
JHI-Hv50k-2016-63327	A	A	2H	8954366	0	2H	5.52
JHI-Hv50k-2016-63413	T	T	2H	9041657	0	2H	5.52
SCRI_RS_156845	T	T	2H	7351627	0	2H	5.52
SCRI_RS_224245	T	T	2H	7352770	0	2H	5.52
SCRI_RS_227507	G	G	2H	7278761	0	2H	5.52
SCRI_RS_238263	C	C	2H	9041828	0	2H	5.52
JHI-Hv50k-2016-62455	G	G	2H	6753815	0	2H	5.88
JHI-Hv50k-2016-62473	A	A	2H	6755829	0	2H	5.88
JHI-Hv50k-2016-62596	G	G	2H	7046402	0	2H	5.88
JHI-Hv50k-2016-62678	C	C	2H	7269359	0	2H	6.37
SCRI_RS_221776	C	C	2H	7268383	0	2H	6.37
JHI-Hv50k-2016-63724	C	C	2H	9344943	0	2H	6.44
JHI-Hv50k-2016-63863	A	A	2H	9611800	0	2H	6.44
JHI-Hv50k-2016-63979	G	G	2H	9845349	0	2H	6.44
JHI-Hv50k-2016-64088	G	G	2H	10054562	0	2H	6.44
SCRI_RS_169758	A	A	2H	10055297	0	2H	6.44
SCRI_RS_187012	A	A	2H	10050718	0	2H	6.44
SCRI_RS_88391	C	C	2H	10900150	0	2H	6.44
JHI-Hv50k-2016-63733	A	A	2H	9398345	0	2H	6.52
JHI-Hv50k-2016-63792	G	G	2H	9407676	0	2H	6.52
JHI-Hv50k-2016-64055	G	G	2H	10031266	0	2H	6.52
JHI-Hv50k-2016-64100	G	G	2H	10217339	0	2H	6.52
SCRI_RS_133377	G	G	2H	9641347	0	2H	6.52
SCRI_RS_13476	A	A	2H	9669793	0	2H	6.52
JHI-Hv50k-2016-64131	C	C	2H	10388420	0	2H	6.91
12_10592	G	G	2H	11634499	0	2H	7.44
JHI-Hv50k-2016-64331	T	T	2H	11118706	0	2H	7.44
JHI-Hv50k-2016-64423	G	G	2H	11126573	0	2H	7.44
JHI-Hv50k-2016-64531	C	C	2H	11289183	0	2H	7.44
JHI-Hv50k-2016-64537	G	G	2H	11291582	0	2H	7.44
JHI-Hv50k-2016-64712	T	T	2H	11396778	0	2H	7.44
JHI-Hv50k-2016-64719	A	A	2H	11397075	0	2H	7.44
JHI-Hv50k-2016-64720	T	T	2H	11397230	0	2H	7.44
JHI-Hv50k-2016-64806	A	A	2H	11635445	0	2H	7.44
JHI-Hv50k-2016-64844	C	C	2H	11719663	0	2H	7.44
JHI-Hv50k-2016-64881	G	G	2H	11898369	0	2H	7.44
JHI-Hv50k-2016-64914	A	A	2H	11906084	0	2H	7.44
JHI-Hv50k-2016-64925	A	A	2H	11907129	0	2H	7.44
JHI-Hv50k-2016-65236	T	T	2H	12238955	0	2H	7.44
JHI-Hv50k-2016-65256	G	G	2H	12242092	0	2H	7.44
SCRI_RS_103515	C	C	2H	12239941	0	2H	7.44
SCRI_RS_141753	G	G	2H	12236846	0	2H	7.44
SCRI_RS_164876	C	C	2H	11118072	0	2H	7.44
SCRI_RS_167465	T	T	2H	11898430	0	2H	7.44
SCRI_RS_196276	A	A	2H	11124214	0	2H	7.44
12_30424	A	A	2H	11270655	0	2H	7.61
JHI-Hv50k-2016-64667	T	T	2H	11390698	0	2H	7.61
JHI-Hv50k-2016-64670	C	C	2H	11390911	0	2H	7.61
JHI-Hv50k-2016-64675	C	C	2H	11391585	0	2H	7.61
SCRI_RS_177330	A	A	2H	11316519	0	2H	7.61
JHI-Hv50k-2016-64655	C	C	2H	11389744	0	2H	7.79
JHI-Hv50k-2016-64964	T	T	2H	11999053	0	2H	7.79
JHI-Hv50k-2016-65040	C	C	2H	12012851	0	2H	7.79
JHI-Hv50k-2016-65068	C	C	2H	12014765	0	2H	7.79
JHI-Hv50k-2016-65070	C	C	2H	12014836	0	2H	7.79
SCRI_RS_224641	C	C	2H	12200477	0	2H	7.79
JHI-Hv50k-2016-65176	G	G	2H	12212589	0	2H	7.93
JHI-Hv50k-2016-65186	G	G	2H	12213031	0	2H	7.93
SCRI_RS_162694	G	G	2H	12212643	0	2H	7.93
JHI-Hv50k-2016-63482	T	T	2H	9175877	0	2H	8.19
JHI-Hv50k-2016-63496	C	C	2H	9180969	0	2H	8.19
SCRI_RS_146997	T	T	2H	9181389	0	2H	8.19
SCRI_RS_175603	C	C	2H	9173880	0	2H	8.19
SCRI_RS_182210	A	A	2H	9181668	0	2H	8.19
SCRI_RS_190048	A	A	2H	9176236	0	2H	8.19
SCRI_RS_232722	A	A	2H	9180222	0	2H	8.19
JHI-Hv50k-2016-65329	G	G	2H	12354465	0	2H	8.29
JHI-Hv50k-2016-65394	T	T	2H	12693767	0	2H	8.29
JHI-Hv50k-2016-65398	T	T	2H	12694667	0	2H	8.29
SCRI_RS_159503	A	A	2H	12801280	0	2H	8.29
SCRI_RS_173604	C	C	2H	13265856	0	2H	8.29
12_10430	G	G	2H	12868404	0	2H	8.57
12_10502	G	G	2H	13236398	0	2H	8.57
JHI-Hv50k-2016-65472	G	G	2H	12863074	0	2H	8.57
JHI-Hv50k-2016-65476	G	G	2H	12863581	0	2H	8.57
JHI-Hv50k-2016-65511	A	A	2H	12868227	0	2H	8.57
JHI-Hv50k-2016-65512	G	G	2H	12868404	0	2H	8.57
JHI-Hv50k-2016-65609	A	A	2H	13005058	0	2H	8.57
JHI-Hv50k-2016-65615	C	C	2H	13005321	0	2H	8.57
JHI-Hv50k-2016-65824	A	A	2H	13104264	0	2H	8.57
JHI-Hv50k-2016-65856	C	C	2H	13106462	0	2H	8.57
JHI-Hv50k-2016-65882	T	T	2H	13109325	0	2H	8.57
JHI-Hv50k-2016-65903	G	G	2H	13133863	0	2H	8.57
JHI-Hv50k-2016-66195	G	G	2H	13288150	0	2H	8.57
JHI-Hv50k-2016-66197	A	A	2H	13288246	0	2H	8.57
JHI-Hv50k-2016-66354	A	A	2H	13508710	0	2H	8.57
JHI-Hv50k-2016-66583	T	T	2H	14013657	0	2H	8.57
JHI-Hv50k-2016-66588	C	C	2H	14015140	0	2H	8.57
JHI-Hv50k-2016-66640	A	A	2H	14087144	0	2H	8.57
JHI-Hv50k-2016-66648	C	C	2H	14088364	0	2H	8.57
JHI-Hv50k-2016-66678	A	A	2H	14102379	0	2H	8.57
JHI-Hv50k-2016-66683	A	A	2H	14102571	0	2H	8.57
SCRI_RS_192552	A	A	2H	12868672	0	2H	8.57
SCRI_RS_193452	T	T	2H	12951150	0	2H	8.57
SCRI_RS_231057	T	T	2H	14014392	0	2H	8.57
JHI-Hv50k-2016-65928	T	T	2H	13135603	0	2H	8.85
JHI-Hv50k-2016-65933	G	G	2H	13136250	0	2H	8.85
JHI-Hv50k-2016-65937	T	T	2H	13137194	0	2H	8.85
JHI-Hv50k-2016-66556	T	T	2H	13863264	0	2H	8.85
JHI-Hv50k-2016-64557	T	T	2H	11310450	0	2H	9
JHI-Hv50k-2016-67739	T	T	2H	15560152	0	2H	9.21
12_30155	G	G	2H	16221898	0	2H	9.35
JHI-Hv50k-2016-66810	T	T	2H	14295588	0	2H	9.35
JHI-Hv50k-2016-67019	A	A	2H	14599286	0	2H	9.35
JHI-Hv50k-2016-67427	C	C	2H	14995716	0	2H	9.35
JHI-Hv50k-2016-67492	A	A	2H	15320801	0	2H	9.35
JHI-Hv50k-2016-67512	G	G	2H	15345002	0	2H	9.35
JHI-Hv50k-2016-67539	G	G	2H	15379991	0	2H	9.35
JHI-Hv50k-2016-67559	G	G	2H	15423941	0	2H	9.35
JHI-Hv50k-2016-67577	T	T	2H	15437520	0	2H	9.35
JHI-Hv50k-2016-67586	T	T	2H	15455493	0	2H	9.35
JHI-Hv50k-2016-67667	T	T	2H	15512964	0	2H	9.35
JHI-Hv50k-2016-67690	A	A	2H	15521699	0	2H	9.35
JHI-Hv50k-2016-67695	T	T	2H	15523985	0	2H	9.35
JHI-Hv50k-2016-67767	T	T	2H	16098998	0	2H	9.35
SCRI_RS_157480	T	T	2H	16189787	0	2H	9.35
SCRI_RS_605	G	G	2H	15541232	0	2H	9.35
JHI-Hv50k-2016-67903	T	T	2H	16422815	0	2H	10.48
JHI-Hv50k-2016-68007	A	A	2H	16749051	0	2H	10.94
JHI-Hv50k-2016-68195	T	T	2H	16813871	0	2H	10.94
JHI-Hv50k-2016-67883	A	A	2H	16409825	0	2H	11.4
JHI-Hv50k-2016-68102	A	A	2H	16801729	0	2H	11.4
JHI-Hv50k-2016-68110	C	C	2H	16802632	0	2H	11.4
JHI-Hv50k-2016-68168	G	G	2H	16812493	0	2H	11.4
JHI-Hv50k-2016-68176	A	A	2H	16812712	0	2H	11.4
JHI-Hv50k-2016-68187	T	T	2H	16813092	0	2H	11.4
JHI-Hv50k-2016-68223	G	G	2H	16819676	0	2H	11.4
JHI-Hv50k-2016-68257	T	T	2H	16822637	0	2H	11.4
JHI-Hv50k-2016-68364	G	G	2H	16961468	0	2H	11.4
JHI-Hv50k-2016-68388	G	G	2H	16964616	0	2H	11.4
JHI-Hv50k-2016-68389	C	C	2H	16964743	0	2H	11.4
JHI-Hv50k-2016-68390	C	C	2H	16965052	0	2H	11.4
JHI-Hv50k-2016-68394	A	A	2H	16965539	0	2H	11.4
JHI-Hv50k-2016-68424	A	A	2H	17154896	0	2H	11.4
SCRI_RS_160747	C	C	2H	16965199	0	2H	11.4
12_30631	A	A	2H	18521931	0	2H	12.11
JHI-Hv50k-2016-68472	T	T	2H	17271336	0	2H	12.11
JHI-Hv50k-2016-68480	G	G	2H	17272067	0	2H	12.11
JHI-Hv50k-2016-68606	G	G	2H	17805632	0	2H	12.11
JHI-Hv50k-2016-68610	A	A	2H	17806461	0	2H	12.11
JHI-Hv50k-2016-68764	A	A	2H	18515806	0	2H	12.11
JHI-Hv50k-2016-68765	C	C	2H	18515881	0	2H	12.11
JHI-Hv50k-2016-68771	C	C	2H	18516139	0	2H	12.11
JHI-Hv50k-2016-68772	C	C	2H	18516491	0	2H	12.11
JHI-Hv50k-2016-68794	A	A	2H	18519602	0	2H	12.11
JHI-Hv50k-2016-68796	T	T	2H	18519775	0	2H	12.11
JHI-Hv50k-2016-68827	G	G	2H	18543578	0	2H	12.11
JHI-Hv50k-2016-68843	A	A	2H	18544782	0	2H	12.11
SCRI_RS_141564	A	A	2H	18589428	0	2H	12.11
JHI-Hv50k-2016-68740	G	G	2H	18297997	0	2H	12.25
JHI-Hv50k-2016-68910	G	G	2H	18655792	0	2H	12.25
JHI-Hv50k-2016-68911	T	T	2H	18655911	0	2H	12.25
JHI-Hv50k-2016-68926	C	C	2H	18657760	0	2H	12.25
JHI-Hv50k-2016-68931	A	A	2H	18658962	0	2H	12.25
JHI-Hv50k-2016-68940	A	A	2H	18659799	0	2H	12.25
JHI-Hv50k-2016-68998	G	G	2H	18671919	0	2H	12.25
JHI-Hv50k-2016-69034	C	C	2H	18681387	0	2H	12.25
JHI-Hv50k-2016-69167	G	G	2H	18772783	0	2H	12.25
JHI-Hv50k-2016-69206	G	G	2H	18811200	0	2H	12.25
SCRI_RS_152744	A	A	2H	18771510	0	2H	12.25
SCRI_RS_158433	C	C	2H	18671578	0	2H	12.25
SCRI_RS_231806	G	G	2H	18835372	0	2H	12.25
JHI-Hv50k-2016-68866	G	G	2H	18547823	0	2H	12.54
JHI-Hv50k-2016-69628	C	A	2H	19469597	1	2H	12.54
JHI-Hv50k-2016-69258	G	G	2H	18977543	0	2H	12.75
JHI-Hv50k-2016-69374	A	A	2H	19062234	0	2H	12.75
JHI-Hv50k-2016-69414	A	A	2H	19075979	0	2H	12.75
JHI-Hv50k-2016-69685	G	G	2H	19618409	0	2H	12.75
JHI-Hv50k-2016-69688	C	C	2H	19619940	0	2H	12.75
JHI-Hv50k-2016-69730	C	C	2H	19670887	0	2H	12.75
JHI-Hv50k-2016-69896	T	T	2H	19901760	0	2H	12.75
JHI-Hv50k-2016-69929	C	C	2H	19958869	0	2H	12.75
JHI-Hv50k-2016-69985	A	A	2H	19964874	0	2H	12.75
JHI-Hv50k-2016-69986	G	G	2H	19965024	0	2H	12.75
JHI-Hv50k-2016-70030	C	C	2H	19982707	0	2H	12.75
JHI-Hv50k-2016-70034	C	C	2H	19983182	0	2H	12.75
JHI-Hv50k-2016-70040	G	G	2H	19983816	0	2H	12.75
JHI-Hv50k-2016-70211	G	G	2H	20087300	0	2H	12.75
JHI-Hv50k-2016-70213	G	G	2H	20089073	0	2H	12.75
JHI-Hv50k-2016-70214	G	G	2H	20089136	0	2H	12.75
JHI-Hv50k-2016-70233	G	G	2H	20091752	0	2H	12.75
JHI-Hv50k-2016-70315	G	G	2H	20097451	0	2H	12.75
JHI-Hv50k-2016-70316	A	A	2H	20097480	0	2H	12.75
SCRI_RS_108647	C	C	2H	19617313	0	2H	12.75
SCRI_RS_226348	G	A	2H	19076303	1	2H	12.75
JHI-Hv50k-2016-69235	A	C	2H	18943379	1	2H	13.31
JHI-Hv50k-2016-69322	T	T	2H	19007522	0	2H	13.31
JHI-Hv50k-2016-69341	A	A	2H	19008228	0	2H	13.31
JHI-Hv50k-2016-69854	T	T	2H	19825377	0	2H	13.31
JHI-Hv50k-2016-69860	A	A	2H	19827096	0	2H	13.31
JHI-Hv50k-2016-70046	T	G	2H	20046667	1	2H	13.53
JHI-Hv50k-2016-70065	T	T	2H	20048738	0	2H	13.53
JHI-Hv50k-2016-70074	T	T	2H	20049655	0	2H	13.53
SCRI_RS_194812	T	T	2H	20049733	0	2H	13.53
JHI-Hv50k-2016-70484	T	T	2H	21198503	0	2H	14.38
JHI-Hv50k-2016-70617	A	A	2H	21419559	0	2H	14.38
JHI-Hv50k-2016-71428	A	A	2H	23191092	0	2H	14.38
SCRI_RS_154683	T	C	2H	21812642	1	2H	14.38
SCRI_RS_198643	C	G	2H	23189369	1	2H	14.38
JHI-Hv50k-2016-70540	G	A	2H	21396157	1	2H	14.48
JHI-Hv50k-2016-70544	G	G	2H	21396478	0	2H	14.48
JHI-Hv50k-2016-70545	C	C	2H	21396579	0	2H	14.48
JHI-Hv50k-2016-70670	C	C	2H	21505081	0	2H	14.48
JHI-Hv50k-2016-70686	T	T	2H	21506762	0	2H	14.48
SCRI_RS_168461	G	A	2H	21509540	1	2H	14.48
12_31284	G	G	2H	22398480	0	2H	15.37
JHI-Hv50k-2016-70717	G	G	2H	21535907	0	2H	15.37
JHI-Hv50k-2016-70720	A	A	2H	21536166	0	2H	15.37
JHI-Hv50k-2016-70724	C	C	2H	21553994	0	2H	15.37
JHI-Hv50k-2016-70793	T	T	2H	21819950	0	2H	15.37
JHI-Hv50k-2016-70801	A	A	2H	21821052	0	2H	15.37
JHI-Hv50k-2016-70829	A	A	2H	21845715	0	2H	15.37
JHI-Hv50k-2016-70850	G	G	2H	21851550	0	2H	15.37
JHI-Hv50k-2016-70895	G	G	2H	22221728	0	2H	15.37
JHI-Hv50k-2016-70949	C	C	2H	22304903	0	2H	15.37
JHI-Hv50k-2016-71005	A	G	2H	22374676	1	2H	15.37
JHI-Hv50k-2016-71006	G	G	2H	22375016	0	2H	15.37
JHI-Hv50k-2016-71064	A	A	2H	22398868	0	2H	15.37
JHI-Hv50k-2016-71065	T	T	2H	22399065	0	2H	15.37
JHI-Hv50k-2016-71085	C	C	2H	22446535	0	2H	15.37
JHI-Hv50k-2016-71118	A	G	2H	22595486	1	2H	15.37
JHI-Hv50k-2016-71174	G	A	2H	22709244	1	2H	15.37
JHI-Hv50k-2016-71195	T	C	2H	22716120	1	2H	15.37
JHI-Hv50k-2016-71369	A	A	2H	23118443	0	2H	15.37
JHI-Hv50k-2016-71533	T	T	2H	23217764	0	2H	15.37
JHI-Hv50k-2016-71761	C	A	2H	23432118	1	2H	15.37
JHI-Hv50k-2016-71784	A	A	2H	23484021	0	2H	15.37
JHI-Hv50k-2016-71791	C	T	2H	23485321	1	2H	15.37
JHI-Hv50k-2016-71792	C	T	2H	23485824	1	2H	15.37
JHI-Hv50k-2016-71813	T	C	2H	23653365	1	2H	15.37
JHI-Hv50k-2016-71844	C	C	2H	23858260	0	2H	15.37
SCRI_RS_106759	C	C	2H	21849218	0	2H	15.37
SCRI_RS_149462	C	C	2H	22225428	0	2H	15.37
SCRI_RS_153226	T	A	2H	21536161	1	2H	15.37
SCRI_RS_179003	A	A	2H	21822615	0	2H	15.37
SCRI_RS_188987	G	G	2H	22226572	0	2H	15.37
JHI-Hv50k-2016-71912	C	C	2H	24559712	0	2H	16.78
JHI-Hv50k-2016-71922	T	C	2H	24565334	1	2H	16.78
JHI-Hv50k-2016-71929	G	A	2H	24792432	1	2H	16.78
SCRI_RS_159228	C	C	2H	24866696	0	2H	16.78
JHI-Hv50k-2016-72079	C	T	2H	25148431	1	2H	17.56
JHI-Hv50k-2016-72108	A	A	2H	25153658	0	2H	17.56
JHI-Hv50k-2016-72154	G	T	2H	25566833	1	2H	18.13
JHI-Hv50k-2016-72236	A	A	2H	25840174	0	2H	18.91
JHI-Hv50k-2016-72239	C	C	2H	25840537	0	2H	18.91
JHI-Hv50k-2016-72291	T	C	2H	26017473	1	2H	18.91
JHI-Hv50k-2016-72354	A	G	2H	26122009	1	2H	18.91
JHI-Hv50k-2016-72378	G	G	2H	26123422	0	2H	18.91
JHI-Hv50k-2016-72492	C	A	2H	26300749	1	2H	18.91
JHI-Hv50k-2016-72497	T	T	2H	26301027	0	2H	18.91
JHI-Hv50k-2016-72530	G	T	2H	26302864	1	2H	18.91
JHI-Hv50k-2016-72704	G	A	2H	27041407	1	2H	18.91
JHI-Hv50k-2016-72712	G	A	2H	27041829	1	2H	18.91
JHI-Hv50k-2016-72943	A	A	2H	27512172	0	2H	18.91
JHI-Hv50k-2016-72946	C	C	2H	27512415	0	2H	18.91
JHI-Hv50k-2016-73121	C	C	2H	28612511	0	2H	18.91
JHI-Hv50k-2016-73122	C	C	2H	28612698	0	2H	18.91
JHI-Hv50k-2016-73299	C	C	2H	28768475	0	2H	18.91
SCRI_RS_196192	A	A	2H	26048481	0	2H	18.91
SCRI_RS_205712	T	C	2H	25840550	1	2H	18.91
SCRI_RS_210172	T	T	2H	28063882	0	2H	18.91
SCRI_RS_233272	G	T	2H	27378150	1	2H	18.91
JHI-Hv50k-2016-73052	T	T	2H	28277612	0	2H	19.05
JHI-Hv50k-2016-73140	G	G	2H	28616983	0	2H	19.05
JHI-Hv50k-2016-73174	A	C	2H	28664945	1	2H	19.05
BK_12	A	C	2H	29125743	1	2H	19.9
BK_13	C	C	2H	29126530	0	2H	19.9
BK_14	A	G	2H	29127021	1	2H	19.9
12_30870	C	C	2H	29126143	0	2H	19.9
12_30872	G	A	2H	29124597	1	2H	19.9
JHI-Hv50k-2016-73258	C	C	2H	28728652	0	2H	19.9
JHI-Hv50k-2016-73361	A	A	2H	28875558	0	2H	19.9
JHI-Hv50k-2016-73391	G	G	2H	29040103	0	2H	19.9
JHI-Hv50k-2016-73393	C	C	2H	29040815	0	2H	19.9
JHI-Hv50k-2016-73417	C	T	2H	29125151	1	2H	19.9
JHI-Hv50k-2016-73422	G	A	2H	29126332	1	2H	19.9
JHI-Hv50k-2016-73438	T	T	2H	29127707	0	2H	19.9
JHI-Hv50k-2016-73487	A	A	2H	29194176	0	2H	19.9
JHI-Hv50k-2016-73500	C	T	2H	29201453	1	2H	19.9
JHI-Hv50k-2016-73501	G	T	2H	29201516	1	2H	19.9
JHI-Hv50k-2016-73510	C	C	2H	29201894	0	2H	19.9
JHI-Hv50k-2016-73545	A	A	2H	29203722	0	2H	19.9
SCRI_RS_195810	G	G	2H	29203947	0	2H	19.9
JHI-Hv50k-2016-73723	C	T	2H	29736025	1	2H	22.17
SCRI_RS_188893	T	C	2H	29839795	1	2H	22.17
JHI-Hv50k-2016-74014	T	T	2H	30713993	0	2H	23.02
JHI-Hv50k-2016-73812	C	C	2H	29917297	0	2H	23.09
JHI-Hv50k-2016-73822	T	C	2H	29918395	1	2H	23.09
JHI-Hv50k-2016-73966	T	C	2H	30348431	1	2H	23.09
JHI-Hv50k-2016-73840	C	C	2H	29991201	0	2H	23.16
JHI-Hv50k-2016-74038	C	A	2H	30895006	1	2H	23.16
JHI-Hv50k-2016-74044	A	A	2H	30897368	0	2H	23.16
JHI-Hv50k-2016-74088	A	A	2H	31153517	0	2H	23.16
JHI-Hv50k-2016-74094	C	C	2H	31204495	0	2H	23.16
JHI-Hv50k-2016-74101	A	G	2H	31204967	1	2H	23.16
JHI-Hv50k-2016-74262	G	G	2H	31756879	0	2H	23.16
JHI-Hv50k-2016-74284	A	A	2H	31771150	0	2H	23.16
JHI-Hv50k-2016-74327	G	G	2H	31786664	0	2H	23.16
JHI-Hv50k-2016-74351	A	A	2H	31796333	0	2H	23.16
JHI-Hv50k-2016-74372	G	G	2H	31900365	0	2H	23.16
SCRI_RS_120529	T	T	2H	31559459	0	2H	23.16
SCRI_RS_170337	A	G	2H	30903032	1	2H	23.16
SCRI_RS_173164	C	C	2H	31796933	0	2H	23.16
SCRI_RS_182270	C	C	2H	31770963	0	2H	23.16
SCRI_RS_183655	G	A	2H	31772842	1	2H	23.16
SCRI_RS_186387	G	A	2H	30898435	1	2H	23.16
SCRI_RS_192783	A	G	2H	31563128	1	2H	23.16
SCRI_RS_239882	A	G	2H	31796285	1	2H	23.16
JHI-Hv50k-2016-74392	G	A	2H	31925370	1	2H	24.5
JHI-Hv50k-2016-74393	G	A	2H	31925640	1	2H	24.5
JHI-Hv50k-2016-74494	G	G	2H	32347727	0	2H	24.5
JHI-Hv50k-2016-74683	T	T	2H	32705709	0	2H	24.5
JHI-Hv50k-2016-74875	G	T	2H	33900600	1	2H	24.5
JHI-Hv50k-2016-74880	C	C	2H	33900891	0	2H	24.5
SCRI_RS_12516	A	G	2H	32081674	1	2H	24.5
SCRI_RS_186448	A	A	2H	32347862	0	2H	24.5
JHI-Hv50k-2016-74914	C	C	2H	34037400	0	2H	25.28
JHI-Hv50k-2016-74940	A	G	2H	34038529	1	2H	25.28
JHI-Hv50k-2016-74956	G	G	2H	34039973	0	2H	25.28
SCRI_RS_153693	C	T	2H	34039365	1	2H	25.28
SCRI_RS_155612	T	G	2H	34041178	1	2H	25.28
JHI-Hv50k-2016-75250	T	T	2H	35553519	0	2H	26.77
JHI-Hv50k-2016-75253	G	G	2H	35553862	0	2H	26.77
SCRI_RS_110647	C	T	2H	38251144	1	2H	37.5
JHI-Hv50k-2016-77415	G	G	2H	46832540	0	2H	37.96
SCRI_RS_174935	C	G	2H	46832133	1	2H	37.96
JHI-Hv50k-2016-75738	C	C	2H	38133863	0	2H	38.07
JHI-Hv50k-2016-75908	G	G	2H	38381010	0	2H	38.07
JHI-Hv50k-2016-75915	G	G	2H	38383942	0	2H	38.07
JHI-Hv50k-2016-77857	C	T	2H	49987151	1	2H	38.81
JHI-Hv50k-2016-77886	G	A	2H	49991307	1	2H	38.81
SCRI_RS_123295	C	T	2H	48197728	1	2H	38.81
SCRI_RS_206586	T	C	2H	49900858	1	2H	38.81
JHI-Hv50k-2016-76165	G	G	2H	38837013	0	2H	39.21
JHI-Hv50k-2016-76387	C	C	2H	39326792	0	2H	39.21
JHI-Hv50k-2016-76391	C	T	2H	39327388	1	2H	39.21
JHI-Hv50k-2016-76417	C	C	2H	39475413	0	2H	39.21
JHI-Hv50k-2016-76424	A	G	2H	39478066	1	2H	39.21
JHI-Hv50k-2016-76484	C	C	2H	39896757	0	2H	39.21
JHI-Hv50k-2016-76502	A	A	2H	39901265	0	2H	39.21
JHI-Hv50k-2016-76509	G	G	2H	39902482	0	2H	39.21
JHI-Hv50k-2016-77812	C	C	2H	49747561	0	2H	39.38
JHI-Hv50k-2016-77836	G	A	2H	49750885	1	2H	39.38
JHI-Hv50k-2016-77919	C	T	2H	50233548	1	2H	39.38
JHI-Hv50k-2016-77956	G	A	2H	50350875	1	2H	39.38
JHI-Hv50k-2016-77972	A	A	2H	50353102	0	2H	39.38
JHI-Hv50k-2016-78062	G	G	2H	50530026	0	2H	39.38
JHI-Hv50k-2016-78065	C	T	2H	50531289	1	2H	39.38
SCRI_RS_165427	T	T	2H	49747668	0	2H	39.38
SCRI_RS_207244	T	C	2H	50231273	1	2H	39.38
SCRI_RS_78277	C	C	2H	49982087	0	2H	39.38
12_30657	G	G	2H	50870267	0	2H	39.66
JHI-Hv50k-2016-78018	T	T	2H	50470576	0	2H	39.66
SCRI_RS_158687	C	C	2H	50516806	0	2H	39.66
SCRI_RS_81287	A	G	2H	50741051	1	2H	39.66
JHI-Hv50k-2016-78167	G	G	2H	50937741	0	2H	40.08
JHI-Hv50k-2016-78264	A	A	2H	51429754	0	2H	40.08
JHI-Hv50k-2016-78273	C	C	2H	51432274	0	2H	40.08
JHI-Hv50k-2016-78541	T	T	2H	52536398	0	2H	40.08
JHI-Hv50k-2016-78542	G	G	2H	52536820	0	2H	40.08
12_10296	A	A	2H	51222231	0	2H	40.09
JHI-Hv50k-2016-78196	A	A	2H	51218210	0	2H	40.09
JHI-Hv50k-2016-78226	G	G	2H	51223663	0	2H	40.09
SCRI_RS_137093	C	C	2H	51223176	0	2H	40.09
SCRI_RS_212932	G	G	2H	52686453	0	2H	40.09
JHI-Hv50k-2016-78233	A	G	2H	51234644	1	2H	40.23
JHI-Hv50k-2016-78425	C	C	2H	51929228	0	2H	40.23
JHI-Hv50k-2016-76651	G	G	2H	41250237	0	2H	40.33
JHI-Hv50k-2016-76775	A	A	2H	41957595	0	2H	40.33
JHI-Hv50k-2016-78625	A	A	2H	52892315	0	2H	40.33
12_20326	G	G	2H	54584401	0	2H	40.79
12_30432	G	G	2H	54762212	0	2H	40.79
JHI-Hv50k-2016-78947	G	A	2H	54574892	1	2H	40.79
JHI-Hv50k-2016-78989	C	C	2H	54579080	0	2H	40.79
JHI-Hv50k-2016-79028	A	G	2H	54582142	1	2H	40.79
JHI-Hv50k-2016-79032	A	G	2H	54582668	1	2H	40.79
JHI-Hv50k-2016-79150	G	G	2H	54790361	0	2H	40.79
JHI-Hv50k-2016-77038	T	C	2H	44786265	1	2H	40.89
JHI-Hv50k-2016-77039	C	T	2H	44786861	1	2H	40.89
JHI-Hv50k-2016-79228	A	A	2H	55713159	0	2H	41.22
JHI-Hv50k-2016-79235	A	A	2H	55713386	0	2H	41.22
JHI-Hv50k-2016-79268	C	C	2H	55785861	0	2H	41.22
SCRI_RS_120182	T	T	2H	45633426	0	2H	41.44
SCRI_RS_134823	T	C	2H	45695744	1	2H	41.44
JHI-Hv50k-2016-79345	A	A	2H	57276616	0	2H	41.86
JHI-Hv50k-2016-79381	G	G	2H	57312123	0	2H	41.86
JHI-Hv50k-2016-79413	A	A	2H	57825325	0	2H	41.86
JHI-Hv50k-2016-79433	A	A	2H	58178893	0	2H	41.86
JHI-Hv50k-2016-79537	T	T	2H	58528359	0	2H	41.86
JHI-Hv50k-2016-79541	T	T	2H	58528868	0	2H	41.86
JHI-Hv50k-2016-79663	A	A	2H	58545016	0	2H	41.86
JHI-Hv50k-2016-79696	T	T	2H	58680719	0	2H	41.86
JHI-Hv50k-2016-79711	T	T	2H	58722068	0	2H	41.86
JHI-Hv50k-2016-79854	A	A	2H	59214083	0	2H	41.86
JHI-Hv50k-2016-79870	T	T	2H	59216870	0	2H	41.86
SCRI_RS_141655	G	G	2H	58528525	0	2H	41.86
SCRI_RS_41263	T	T	2H	57311900	0	2H	41.86
JHI-Hv50k-2016-240368	C	C	4H	167369079	0	2H	43.62
JHI-Hv50k-2016-77529	C	A	2H	47473212	1	2H	43.62
JHI-Hv50k-2016-78835	C	C	2H	53708928	0	2H	43.62
JHI-Hv50k-2016-78838	A	G	2H	53712621	1	2H	43.62
JHI-Hv50k-2016-78863	T	C	2H	53908188	1	2H	43.62
JHI-Hv50k-2016-78907	A	A	2H	54260735	0	2H	43.62
SCRI_RS_174444	A	A	2H	54259000	0	2H	43.62
SCRI_RS_186954	C	A	2H	53909120	1	2H	43.62
JHI-Hv50k-2016-80202	G	G	2H	64610342	0	2H	43.84
JHI-Hv50k-2016-80221	A	A	2H	64765071	0	2H	43.84
JHI-Hv50k-2016-80251	T	T	2H	64785065	0	2H	43.84
JHI-Hv50k-2016-80310	A	A	2H	65078235	0	2H	43.84
JHI-Hv50k-2016-80398	C	C	2H	65549740	0	2H	43.84
JHI-Hv50k-2016-80399	G	G	2H	65549959	0	2H	43.84
JHI-Hv50k-2016-80417	G	G	2H	65722004	0	2H	43.84
SCRI_RS_171029	T	T	2H	65025031	0	2H	43.84
SCRI_RS_215094	C	T	2H	53902381	1	2H	44.16
JHI-Hv50k-2016-44436	C	C	1H	518957887	0	2H	44.69
JHI-Hv50k-2016-80034	G	G	2H	60915834	0	2H	44.69
JHI-Hv50k-2016-80181	A	A	2H	62056493	0	2H	44.69
12_10715	C	C	2H	62239304	0	2H	45.74
12_30029	G	G	2H	64369800	0	2H	45.74
12_30379	G	G	2H	63474180	0	2H	45.74
JHI-Hv50k-2016-80196	C	C	2H	64547923	0	2H	45.74
12_11340	G	G	2H	68631648	0	2H	46.39
JHI-Hv50k-2016-80726	G	G	2H	68011794	0	2H	46.39
JHI-Hv50k-2016-80779	G	G	2H	68631683	0	2H	46.39
JHI-Hv50k-2016-80801	C	C	2H	68782634	0	2H	46.39
JHI-Hv50k-2016-80834	C	C	2H	68974005	0	2H	46.39
JHI-Hv50k-2016-80867	T	T	2H	71222048	0	2H	46.39
JHI-Hv50k-2016-80427	C	C	2H	65793210	0	2H	46.77
JHI-Hv50k-2016-80488	T	T	2H	66004942	0	2H	46.77
JHI-Hv50k-2016-80498	C	C	2H	66375335	0	2H	46.77
JHI-Hv50k-2016-80513	T	T	2H	66380571	0	2H	46.77
12_20281	G	G	2H	67505683	0	2H	47.78
JHI-Hv50k-2016-80633	A	A	2H	67505084	0	2H	47.78
JHI-Hv50k-2016-80701	G	G	2H	67722920	0	2H	47.78
JHI-Hv50k-2016-80855	T	T	2H	69902739	0	2H	47.78
JHI-Hv50k-2016-81356	A	A	2H	75416453	0	2H	48.44
SCRI_RS_152206	T	T	2H	68787661	0	2H	48.44
JHI-Hv50k-2016-80859	C	C	2H	69925476	0	2H	48.51
JHI-Hv50k-2016-80864	A	A	2H	71046492	0	2H	48.58
JHI-Hv50k-2016-80885	A	A	2H	71249538	0	2H	48.58
JHI-Hv50k-2016-80931	T	T	2H	72589469	0	2H	48.58
SCRI_RS_237094	T	T	2H	74526181	0	2H	48.58
JHI-Hv50k-2016-81375	T	T	2H	75980517	0	2H	49.15
JHI-Hv50k-2016-81648	T	T	2H	78202337	0	2H	49.43
12_10219	G	G	2H	70575707	0	2H	49.73
12_30703	G	G	2H	71400580	0	2H	49.73
JHI-Hv50k-2016-80889	C	C	2H	71400879	0	2H	49.73
JHI-Hv50k-2016-80942	A	A	2H	72729981	0	2H	49.73
JHI-Hv50k-2016-82113	G	G	2H	79456923	0	2H	49.73
JHI-Hv50k-2016-82120	T	T	2H	79716139	0	2H	49.73
JHI-Hv50k-2016-82140	G	G	2H	79860409	0	2H	49.73
JHI-Hv50k-2016-81484	T	T	2H	76962192	0	2H	49.75
SCRI_RS_239231	G	G	2H	76954511	0	2H	49.75
12_31169	C	C	2H	80076216	0	2H	50.07
JHI-Hv50k-2016-81745	A	A	2H	78370084	0	2H	50.07
JHI-Hv50k-2016-82128	A	A	2H	79849211	0	2H	50.07
SCRI_RS_139793	G	G	2H	74596988	0	2H	50.07
JHI-Hv50k-2016-81619	G	G	2H	78169908	0	2H	50.35
SCRI_RS_8366	T	T	2H	78371876	0	2H	50.35
JHI-Hv50k-2016-81522	T	T	2H	77494227	0	2H	50.5
JHI-Hv50k-2016-82309	C	C	2H	80972693	0	2H	50.92
JHI-Hv50k-2016-82364	C	C	2H	81782630	0	2H	50.92
JHI-Hv50k-2016-83969	C	C	2H	94196925	0	2H	50.92
SCRI_RS_173531	A	A	2H	81875568	0	2H	50.92
SCRI_RS_182050	A	A	2H	94197823	0	2H	50.92
SCRI_RS_198460	T	T	2H	80837124	0	2H	50.92
12_10156	G	G	2H	83591290	0	2H	51.49
JHI-Hv50k-2016-82443	C	C	2H	82526522	0	2H	51.49
JHI-Hv50k-2016-83066	G	G	2H	86546143	0	2H	51.49
JHI-Hv50k-2016-83698	A	A	2H	92183411	0	2H	51.49
JHI-Hv50k-2016-83709	G	G	2H	92206305	0	2H	51.49
JHI-Hv50k-2016-83755	C	C	2H	92822729	0	2H	51.49
JHI-Hv50k-2016-83756	T	T	2H	92822895	0	2H	51.49
JHI-Hv50k-2016-84178	A	A	2H	94763927	0	2H	51.49
JHI-Hv50k-2016-84225	C	C	2H	94772124	0	2H	51.49
SCRI_RS_151576	T	T	2H	83425918	0	2H	51.49
SCRI_RS_167564	T	T	2H	94200917	0	2H	51.49
JHI-Hv50k-2016-83458	C	C	2H	90169302	0	2H	51.63
JHI-Hv50k-2016-83739	C	C	2H	92799958	0	2H	51.77
JHI-Hv50k-2016-84124	G	G	2H	94741670	0	2H	51.77
JHI-Hv50k-2016-84332	T	T	2H	94913332	0	2H	51.84
12_11131	A	A	2H	97401187	0	2H	52.48
SCRI_RS_147210	G	G	1H	302091766	0	2H	52.48
SCRI_RS_151535	A	A	2H	97400153	0	2H	52.48
SCRI_RS_122681	A	A	2H	96154766	0	2H	52.62
JHI-Hv50k-2016-84487	G	G	2H	95985415	0	2H	52.76
JHI-Hv50k-2016-84673	C	C	2H	97118530	0	2H	52.76
JHI-Hv50k-2016-85040	C	C	2H	100641956	0	2H	52.76
JHI-Hv50k-2016-85271	C	C	2H	102540911	0	2H	52.76
JHI-Hv50k-2016-86345	T	T	2H	112363654	0	2H	52.9
JHI-Hv50k-2016-87782	C	C	2H	125256502	0	2H	52.9
SCRI_RS_175065	A	A	2H	103696782	0	2H	52.9
SCRI_RS_238424	C	C	2H	103693793	0	2H	52.9
JHI-Hv50k-2016-85788	A	A	2H	108214511	0	2H	53.19
JHI-Hv50k-2016-85914	C	C	2H	109353277	0	2H	53.19
JHI-Hv50k-2016-86070	C	C	2H	110246198	0	2H	53.19
12_31474	G	G	2H	110194176	0	2H	53.26
JHI-Hv50k-2016-85751	C	C	2H	107971566	0	2H	53.26
JHI-Hv50k-2016-85784	G	G	2H	107989776	0	2H	53.26
SCRI_RS_199897	T	T	2H	109874563	0	2H	53.26
SCRI_RS_199898	A	A	2H	109868016	0	2H	53.26
JHI-Hv50k-2016-104098	T	T	2H	635867055	0	2H	53.48
SCRI_RS_10398	T	T	2H	113049405	0	2H	53.68
JHI-Hv50k-2016-86589	A	A	2H	113471973	0	2H	53.75
JHI-Hv50k-2016-86590	T	T	2H	113472072	0	2H	53.75
SCRI_RS_155546	C	C	2H	113639907	0	2H	53.75
JHI-Hv50k-2016-88803	G	G	2H	140884386	0	2H	53.82
12_31408	G	G	2H	136228013	0	2H	54.32
JHI-Hv50k-2016-87094	T	T	2H	117954686	0	2H	54.32
JHI-Hv50k-2016-87286	G	G	2H	119871467	0	2H	54.32
JHI-Hv50k-2016-87813	G	G	2H	126209920	0	2H	54.32
SCRI_RS_125325	C	C	2H	119984147	0	2H	54.32
SCRI_RS_186664	A	A	2H	136220586	0	2H	54.32
SCRI_RS_206492	C	C	2H	133834112	0	2H	54.32
SCRI_RS_103572	T	T	2H	157579338	0	2H	54.39
SCRI_RS_144592	T	T	2H	114309420	0	2H	54.39
12_10927	A	A	2H	122767846	0	2H	55.01
12_30251	A	A	2H	128270958	0	2H	55.01
12_31288	A	A	2H	124111327	0	2H	55.01
JHI-Hv50k-2016-86953	C	C	2H	116300633	0	2H	55.01
JHI-Hv50k-2016-87162	C	C	2H	118550502	0	2H	55.01
JHI-Hv50k-2016-87248	C	C	2H	119486646	0	2H	55.01
JHI-Hv50k-2016-87315	C	C	2H	119911502	0	2H	55.01
JHI-Hv50k-2016-87462	C	C	2H	120872846	0	2H	55.01
JHI-Hv50k-2016-87478	C	C	2H	120878341	0	2H	55.01
JHI-Hv50k-2016-87528	A	A	2H	121679759	0	2H	55.01
JHI-Hv50k-2016-87539	G	G	2H	121696548	0	2H	55.01
JHI-Hv50k-2016-87542	C	C	2H	121704611	0	2H	55.01
JHI-Hv50k-2016-87838	C	C	2H	126729480	0	2H	55.01
JHI-Hv50k-2016-88746	T	T	2H	138341102	0	2H	55.01
SCRI_RS_158123	C	C	2H	136573803	0	2H	55.01
SCRI_RS_169913	T	T	2H	118552221	0	2H	55.01
SCRI_RS_186443	T	T	2H	127028334	0	2H	55.01
SCRI_RS_195938	G	G	2H	119910815	0	2H	55.01
SCRI_RS_30973	A	A	2H	126730400	0	2H	55.01
12_30487	G	G	2H	158450324	0	2H	55.38
JHI-Hv50k-2016-90101	C	C	2H	174488973	0	2H	55.59
SCRI_RS_106444	A	A	2H	163407580	0	2H	55.59
SCRI_RS_198865	A	A	2H	225004175	0	2H	55.59
SCRI_RS_219675	A	A	2H	192857955	0	2H	55.59
12_10485	G	G	2H	181669695	0	2H	55.95
12_11163	A	A	2H	186434939	0	2H	55.95
12_30828	A	A	2H	219489782	0	2H	55.95
JHI-Hv50k-2016-90095	T	T	2H	174476474	0	2H	55.95
SCRI_RS_136233	C	C	2H	173657292	0	2H	55.95
SCRI_RS_141874	A	A	2H	203352775	0	2H	55.95
SCRI_RS_204254	G	G	2H	201620588	0	2H	55.95
12_10558	G	G	2H	149783485	0	2H	56.09
12_30557	G	G	2H	159048522	0	2H	56.09
JHI-Hv50k-2016-89479	G	G	2H	161615314	0	2H	56.09
SCRI_RS_135633	T	T	2H	385140374	0	2H	56.09
SCRI_RS_153174	A	A	2H	164681499	0	2H	56.09
SCRI_RS_180032	C	C	2H	178459122	0	2H	56.09
SCRI_RS_238404	G	G	2H	141687904	0	2H	56.09
JHI-Hv50k-2016-95046	C	C	2H	515283230	0	2H	56.3
SCRI_RS_132200	C	C	2H	194638272	0	2H	56.52
SCRI_RS_167882	T	T	2H	179092526	0	2H	56.52
JHI-Hv50k-2016-91131	A	A	2H	212462186	0	2H	56.62
JHI-Hv50k-2016-88014	A	A	2H	129034774	0	2H	56.66
JHI-Hv50k-2016-93359	A	A	2H	439678201	0	2H	56.66
12_10948	G	G	2H	183518398	0	2H	56.73
12_31194	C	C	2H	176852534	0	2H	56.73
JHI-Hv50k-2016-89612	T	T	2H	165117115	0	2H	56.73
JHI-Hv50k-2016-91494	C	C	2H	235948455	0	2H	56.73
SCRI_RS_122871	A	A	2H	180551172	0	2H	56.73
SCRI_RS_131325	T	T	2H	165117115	0	2H	56.73
SCRI_RS_144891	A	A	2H	174057696	0	2H	56.73
SCRI_RS_192676	T	T	2H	197424108	0	2H	56.73
JHI-Hv50k-2016-101827	A	A	2H	619180084	0	2H	56.87
12_20335	G	G	2H	503886204	0	2H	57.01
JHI-Hv50k-2016-91028	T	T	2H	205855845	0	2H	57.01
SCRI_RS_208799	C	C	2H	321955408	0	2H	57.01
SCRI_RS_98229	A	A	2H	195533417	0	2H	57.08
SCRI_RS_146010	C	C	2H	197069547	0	2H	57.15
12_30582	A	A	2H	294631197	0	2H	57.29
12_30634	A	A	2H	197531589	0	2H	57.29
SCRI_RS_131936	A	A	2H	667838437	0	2H	57.44
JHI-Hv50k-2016-91144	T	T	2H	214721799	0	2H	57.72
SCRI_RS_151430	T	T	2H	185910126	0	2H	57.72
JHI-Hv50k-2016-90999	T	T	2H	204720550	0	2H	57.86
JHI-Hv50k-2016-92659	T	T	2H	399934208	0	2H	58
SCRI_RS_135468	A	A	2H	407310863	0	2H	58
SCRI_RS_220718	G	G	2H	265528324	0	2H	58
12_10099	G	G	2H	253188606	0	2H	58.07
JHI-Hv50k-2016-91180	G	G	2H	219425572	0	2H	58.07
SCRI_RS_138697	T	T	2H	515709620	0	2H	58.07
SCRI_RS_235063	G	G	2H	525738592	0	2H	58.07
SCRI_RS_161169	A	A	2H	483288834	0	2H	58.36
SCRI_RS_185513	T	T	2H	265054468	0	2H	58.36
SCRI_RS_186840	G	G	2H	196197374	0	2H	58.36
12_10035	A	A	2H	463231128	0	2H	58.64
12_20878	A	A	2H	294598697	0	2H	58.64
12_31218	G	G	2H	373667488	0	2H	58.64
JHI-Hv50k-2016-90385	T	T	2H	184798092	0	2H	58.64
JHI-Hv50k-2016-91985	C	C	2H	266571800	0	2H	58.64
JHI-Hv50k-2016-92557	C	C	2H	383108911	0	2H	58.64
JHI-Hv50k-2016-95777	T	T	2H	523378213	0	2H	58.64
SCRI_RS_117951	T	T	2H	403078433	0	2H	58.64
SCRI_RS_127347	C	C	2H	519110344	0	2H	58.64
SCRI_RS_137018	G	G	2H	239777747	0	2H	58.64
SCRI_RS_167594	A	A	2H	527529200	0	2H	58.64
SCRI_RS_174318	G	G	2H	403783762	0	2H	58.64
SCRI_RS_222769	A	A	2H	519108902	0	2H	58.64
SCRI_RS_237688	T	T	2H	494302335	0	2H	58.64
SCRI_RS_55840	C	C	2H	239095743	0	2H	58.64
SCRI_RS_87934	C	C	6H	402595457	0	2H	58.64
12_20861	A	A	2H	510431182	0	2H	58.67
12_10883	A	A	2H	472634333	0	2H	58.68
12_11369	A	A	2H	465721495	0	2H	58.68
12_20196	C	C	2H	427413180	0	2H	58.68
12_30068	G	G	2H	429179852	0	2H	58.68
JHI-Hv50k-2016-92473	C	C	2H	363691374	0	2H	58.68
JHI-Hv50k-2016-92481	C	C	2H	365692333	0	2H	58.71
12_10474	G	G	2H	238207611	0	2H	58.78
12_30265	G	G	2H	525482637	0	2H	58.78
12_31175	G	G	2H	318877866	0	2H	58.78
JHI-Hv50k-2016-90394	A	A	2H	184801875	0	2H	58.78
JHI-Hv50k-2016-91400	T	T	2H	234423304	0	2H	58.78
SCRI_RS_116920	G	G	2H	513416187	0	2H	58.78
SCRI_RS_132839	G	G	2H	524447173	0	2H	58.78
SCRI_RS_136740	C	C	2H	524817556	0	2H	58.78
SCRI_RS_155067	A	A	2H	404620319	0	2H	58.78
SCRI_RS_157207	G	G	2H	404619507	0	2H	58.78
SCRI_RS_162917	G	G	2H	517229143	0	2H	58.78
SCRI_RS_177375	T	T	2H	517598215	0	2H	58.78
SCRI_RS_182959	T	T	2H	239770197	0	2H	58.78
SCRI_RS_186769	C	C	2H	526174205	0	2H	58.78
SCRI_RS_191136	C	C	2H	520437124	0	2H	58.78
SCRI_RS_196026	T	T	2H	529545328	0	2H	58.78
SCRI_RS_197997	C	C	2H	408024182	0	2H	58.78
SCRI_RS_206881	T	T	3H	660703050	0	2H	58.78
SCRI_RS_208320	T	T	2H	527049199	0	2H	58.78
SCRI_RS_220670	A	A	2H	266196447	0	2H	58.78
SCRI_RS_230984	A	A	2H	403885145	0	2H	58.78
SCRI_RS_231725	G	G	2H	534372992	0	2H	58.78
SCRI_RS_4969	A	A	2H	516123554	0	2H	58.78
12_21288	T	T	2H	267304061	0	2H	58.85
12_30042	G	G	2H	252052546	0	2H	58.85
JHI-Hv50k-2016-30261	C	C	1H	416870453	0	2H	58.85
SCRI_RS_235694	T	T	2H	269489889	0	2H	58.85
12_11504	G	G	2H	520773245	0	2H	58.92
JHI-Hv50k-2016-91451	G	G	2H	235356262	0	2H	58.92
JHI-Hv50k-2016-95515	A	A	2H	520251574	0	2H	58.92
SCRI_RS_160277	T	T	2H	252287924	0	2H	58.92
SCRI_RS_233449	A	A	2H	520779436	0	2H	58.92
SCRI_RS_240011	C	C	2H	131825659	0	2H	58.92
JHI-Hv50k-2016-86675	A	A	2H	114193160	0	2H	59.07
SCRI_RS_1502	T	T	2H	516578823	0	2H	59.07
SCRI_RS_162700	G	G	2H	147954820	0	2H	59.07
SCRI_RS_194604	T	T	2H	131821666	0	2H	59.07
SCRI_RS_219740	T	T	2H	380735588	0	2H	59.07
SCRI_RS_231897	T	T	2H	324300399	0	2H	59.07
JHI-Hv50k-2016-100152	A	A	2H	604033148	0	2H	59.17
JHI-Hv50k-2016-86895	G	G	2H	115546588	0	2H	59.21
JHI-Hv50k-2016-86897	T	T	2H	115546826	0	2H	59.21
12_10640	C	C	2H	539003244	0	2H	59.35
12_21476	C	C	2H	559106614	0	2H	59.35
12_30108	C	C	2H	556024145	0	2H	59.35
12_31256	A	A	2H	545218326	0	2H	59.35
JHI-Hv50k-2016-56625	A	A	1H	554535787	0	2H	59.35
JHI-Hv50k-2016-97482	C	C	2H	540668473	0	2H	59.35
JHI-Hv50k-2016-98889	A	A	2H	570136344	0	2H	59.35
SCRI_RS_133246	G	G	2H	536857688	0	2H	59.35
SCRI_RS_143213	A	A	2H	579637954	0	2H	59.35
SCRI_RS_144776	A	A	2H	569389925	0	2H	59.35
SCRI_RS_165669	G	G	2H	542043487	0	2H	59.35
SCRI_RS_171203	G	G	2H	567762103	0	2H	59.35
SCRI_RS_172109	G	G	2H	564789764	0	2H	59.35
SCRI_RS_184218	G	G	2H	542044793	0	2H	59.35
SCRI_RS_188255	A	A	2H	544456722	0	2H	59.35
SCRI_RS_195208	C	C	2H	567325104	0	2H	59.35
SCRI_RS_200879	T	T	2H	568792852	0	2H	59.35
JHI-Hv50k-2016-93106	T	T	2H	431056420	0	2H	59.42
SCRI_RS_12492	A	A	2H	543450750	0	2H	59.42
SCRI_RS_140618	C	C	2H	541017017	0	2H	59.42
SCRI_RS_151921	G	G	2H	260799724	0	2H	59.42
SCRI_RS_168400	T	T	2H	536892368	0	2H	59.42
SCRI_RS_176173	C	C	2H	306732414	0	2H	59.42
SCRI_RS_232669	T	T	2H	308495899	0	2H	59.42
12_11278	G	G	2H	567404068	0	2H	59.49
12_11316	G	G	2H	550843423	0	2H	59.49
12_30724	G	G	2H	567016838	0	2H	59.49
JHI-Hv50k-2016-98273	T	T	2H	548916905	0	2H	59.49
JHI-Hv50k-2016-98278	G	G	2H	548921900	0	2H	59.49
SCRI_RS_107754	T	T	2H	579101576	0	2H	59.49
SCRI_RS_137710	A	A	2H	567402817	0	2H	59.49
SCRI_RS_141789	C	C	2H	551217126	0	2H	59.49
SCRI_RS_165574	G	G	2H	569894887	0	2H	59.49
SCRI_RS_216129	T	T	2H	569506635	0	2H	59.49
SCRI_RS_4802	A	A	2H	581246871	0	2H	59.49
JHI-Hv50k-2016-89203	A	A	2H	150903868	0	2H	59.56
12_11121	T	T	2H	573591858	0	2H	59.95
JHI-Hv50k-2016-98995	G	G	2H	570916953	0	2H	59.95
JHI-Hv50k-2016-99013	C	C	2H	575953478	0	2H	59.95
JHI-Hv50k-2016-100663	G	G	2H	610184362	0	2H	61.98
SCRI_RS_145381	C	C	2H	607177355	0	2H	61.98
SCRI_RS_155470	C	C	2H	610754190	0	2H	61.98
SCRI_RS_180983	T	T	2H	610191120	0	2H	61.98
12_10545	C	C	2H	589927308	0	2H	62.46
12_11096	A	A	2H	592937557	0	2H	62.46
JHI-Hv50k-2016-100191	G	G	2H	605547301	0	2H	62.46
JHI-Hv50k-2016-100718	A	A	2H	610745636	0	2H	62.46
JHI-Hv50k-2016-100848	C	C	2H	611276034	0	2H	62.46
JHI-Hv50k-2016-100860	G	G	2H	611287483	0	2H	62.46
SCRI_RS_153531	A	A	2H	603731744	0	2H	62.46
SCRI_RS_156063	C	C	2H	605857144	0	2H	62.46
SCRI_RS_167713	C	C	2H	609145474	0	2H	62.46
SCRI_RS_173757	G	G	2H	611976277	0	2H	62.46
SCRI_RS_179253	C	C	2H	611288045	0	2H	62.46
SCRI_RS_189408	T	T	2H	609148242	0	2H	62.46
SCRI_RS_202786	A	A	2H	590804054	0	2H	62.46
SCRI_RS_212940	T	T	2H	609631639	0	2H	62.46
JHI-Hv50k-2016-101118	A	A	2H	612541385	0	2H	63.63
SCRI_RS_59851	A	A	2H	613854115	0	2H	64.45
12_30205	A	A	2H	614418306	0	2H	64.59
12_31020	G	G	2H	616918952	0	2H	64.59
12_31021	C	C	2H	617147016	0	2H	64.59
JHI-Hv50k-2016-100937	A	A	2H	611959025	0	2H	64.59
JHI-Hv50k-2016-101130	A	A	2H	612728891	0	2H	64.59
JHI-Hv50k-2016-101173	C	C	2H	613633521	0	2H	64.59
JHI-Hv50k-2016-101296	C	C	2H	614870112	0	2H	64.59
JHI-Hv50k-2016-101344	C	C	2H	615298844	0	2H	64.59
JHI-Hv50k-2016-102138	G	G	2H	620115236	0	2H	64.59
SCRI_RS_163975	G	G	2H	613635962	0	2H	64.59
SCRI_RS_198848	G	G	2H	614154596	0	2H	64.59
12_10719	A	A	2H	618672370	0	2H	64.73
12_10717	A	A	2H	620230638	0	2H	64.87
JHI-Hv50k-2016-102148	A	A	2H	620231732	0	2H	64.87
JHI-Hv50k-2016-102303	T	T	2H	620946606	0	2H	66.29
JHI-Hv50k-2016-102425	T	T	2H	620958023	0	2H	66.36
JHI-Hv50k-2016-102397	G	G	2H	620952119	0	2H	66.43
12_31383	A	A	2H	620408210	0	2H	66.45
JHI-Hv50k-2016-102258	C	C	2H	620785633	0	2H	66.45
JHI-Hv50k-2016-102530	G	G	2H	621116966	0	2H	66.71
SCRI_RS_6727	T	T	2H	621087144	0	2H	66.93
SCRI_RS_207224	T	T	2H	623318110	0	2H	67.28
JHI-Hv50k-2016-102606	G	G	2H	621465859	0	2H	67.35
SCRI_RS_150	T	T	2H	629373330	0	2H	67.35
12_30674	C	C	2H	626233860	0	2H	67.49
JHI-Hv50k-2016-102551	A	A	2H	621298533	0	2H	67.49
JHI-Hv50k-2016-102556	C	C	2H	621301354	0	2H	67.49
JHI-Hv50k-2016-102656	C	C	2H	621782232	0	2H	67.49
SCRI_RS_156871	T	T	2H	624659037	0	2H	67.49
12_11449	A	A	2H	633663480	0	2H	67.92
12_20985	G	G	2H	632316030	0	2H	67.92
JHI-Hv50k-2016-102462	G	G	2H	621071980	0	2H	67.92
JHI-Hv50k-2016-102625	A	A	2H	621473170	0	2H	67.92
JHI-Hv50k-2016-102626	A	A	2H	621473214	0	2H	67.92
JHI-Hv50k-2016-102665	T	T	2H	621789099	0	2H	67.92
JHI-Hv50k-2016-102738	G	G	2H	622567536	0	2H	67.92
JHI-Hv50k-2016-102750	T	T	2H	622777365	0	2H	67.92
JHI-Hv50k-2016-102755	G	G	2H	622780262	0	2H	67.92
JHI-Hv50k-2016-102877	G	G	2H	623458048	0	2H	67.92
JHI-Hv50k-2016-103048	C	C	2H	625308361	0	2H	67.92
JHI-Hv50k-2016-103164	A	A	2H	626123797	0	2H	67.92
JHI-Hv50k-2016-103264	G	G	2H	626588225	0	2H	67.92
JHI-Hv50k-2016-103533	G	G	2H	630460902	0	2H	67.92
JHI-Hv50k-2016-103589	T	T	2H	631136794	0	2H	67.92
JHI-Hv50k-2016-103647	A	A	2H	632310249	0	2H	67.92
SCRI_RS_159024	T	T	2H	632848792	0	2H	67.92
SCRI_RS_16995	A	A	2H	621211439	0	2H	67.92
SCRI_RS_221992	C	C	2H	625293799	0	2H	67.92
SCRI_RS_73	A	A	2H	624266485	0	2H	67.92
SCRI_RS_9469	G	G	2H	625385194	0	2H	67.92
JHI-Hv50k-2016-103596	G	G	2H	631190962	0	2H	68.06
JHI-Hv50k-2016-103799	G	G	2H	632615859	0	2H	68.06
JHI-Hv50k-2016-103867	G	G	2H	633763001	0	2H	68.56
12_30696	A	A	2H	635294518	0	2H	70.82
12_31398	G	G	2H	636292482	0	2H	70.82
JHI-Hv50k-2016-103856	G	G	2H	633742768	0	2H	70.82
JHI-Hv50k-2016-103950	A	A	2H	634635707	0	2H	70.82
[truncated: 8,629 more rows]

## Sheet: GP-fast
marker SNP	Golden Promise	GP-fast	physical map chromosome	bp	polymorph from Golden Promise (0 = same SNP, 1 = alternative SNP)	genetic map chromosome	cM
12_30653	A	A	1H	272697	0	1H	0.11
12_30968	G	G	1H	978018	0	1H	0.11
12_30969	A	A	1H	977915	0	1H	0.11
JHI-Hv50k-2016-211	T	T	1H	269837	0	1H	0.11
JHI-Hv50k-2016-256	A	A	1H	274187	0	1H	0.11
JHI-Hv50k-2016-284	T	T	1H	278305	0	1H	0.11
JHI-Hv50k-2016-392	C	C	1H	474959	0	1H	0.11
JHI-Hv50k-2016-449	A	A	1H	478524	0	1H	0.11
JHI-Hv50k-2016-498	C	C	1H	519852	0	1H	0.11
JHI-Hv50k-2016-877	C	C	1H	973769	0	1H	0.11
JHI-Hv50k-2016-97	A	A	1H	51323	0	1H	0.11
SCRI_RS_120053	T	T	1H	1025257	0	1H	0.11
SCRI_RS_120059	T	T	1H	1025718	0	1H	0.11
JHI-Hv50k-2016-1197	A	A	1H	1271616	0	1H	0.21
JHI-Hv50k-2016-1198	G	G	1H	1271686	0	1H	0.21
JHI-Hv50k-2016-1218	A	A	1H	1274141	0	1H	0.21
JHI-Hv50k-2016-468	G	G	1H	479694	0	1H	0.21
SCRI_RS_142714	A	A	1H	1275212	0	1H	0.21
JHI-Hv50k-2016-1369	A	A	1H	1418837	0	1H	2.34
JHI-Hv50k-2016-1377	T	T	1H	1419608	0	1H	2.34
JHI-Hv50k-2016-1432	A	A	1H	1431699	0	1H	2.34
SCRI_RS_113745	T	T	7H	93945462	0	1H	2.34
12_30715	A	A	1H	1562127	0	1H	3.19
JHI-Hv50k-2016-1679	T	T	1H	1546526	0	1H	3.19
JHI-Hv50k-2016-1691	T	T	1H	1546970	0	1H	3.19
JHI-Hv50k-2016-1755	A	A	1H	1564263	0	1H	3.19
12_11311	G	G	1H	2477595	0	1H	4.11
12_30944	C	C	1H	1914059	0	1H	4.11
JHI-Hv50k-2016-1895	G	G	1H	1891790	0	1H	4.11
JHI-Hv50k-2016-1906	C	C	1H	1892392	0	1H	4.11
JHI-Hv50k-2016-1951	C	C	1H	1913802	0	1H	4.11
JHI-Hv50k-2016-2092	G	G	1H	2112412	0	1H	4.11
JHI-Hv50k-2016-2199	T	T	1H	2142402	0	1H	4.11
JHI-Hv50k-2016-2322	G	G	1H	2199759	0	1H	4.11
JHI-Hv50k-2016-2374	G	G	1H	2203582	0	1H	4.11
JHI-Hv50k-2016-2693	T	T	1H	2304252	0	1H	4.11
JHI-Hv50k-2016-2914	C	C	1H	2472729	0	1H	4.11
JHI-Hv50k-2016-2931	A	A	1H	2473644	0	1H	4.11
JHI-Hv50k-2016-3093	A	A	1H	2589114	0	1H	4.11
12_10410	G	G	1H	4312779	0	1H	4.96
12_10636	G	G	1H	4285541	0	1H	4.96
JHI-Hv50k-2016-3260	C	C	1H	3090759	0	1H	4.96
JHI-Hv50k-2016-3779	A	A	1H	3666610	0	1H	4.96
JHI-Hv50k-2016-3887	C	C	1H	3700002	0	1H	4.96
JHI-Hv50k-2016-3891	G	G	1H	3700190	0	1H	4.96
JHI-Hv50k-2016-3897	C	C	1H	3700428	0	1H	4.96
JHI-Hv50k-2016-3902	C	C	1H	3700809	0	1H	4.96
JHI-Hv50k-2016-4156	C	C	1H	3845877	0	1H	4.96
JHI-Hv50k-2016-4173	C	C	1H	3847831	0	1H	4.96
JHI-Hv50k-2016-4203	A	A	1H	3872031	0	1H	4.96
JHI-Hv50k-2016-4209	G	G	1H	3872752	0	1H	4.96
JHI-Hv50k-2016-4228	C	C	1H	3879550	0	1H	4.96
JHI-Hv50k-2016-4298	G	G	1H	3895854	0	1H	4.96
JHI-Hv50k-2016-4414	A	A	1H	4154420	0	1H	4.96
JHI-Hv50k-2016-4426	C	C	1H	4155131	0	1H	4.96
JHI-Hv50k-2016-4622	G	G	1H	4184013	0	1H	4.96
JHI-Hv50k-2016-4711	G	G	1H	4228359	0	1H	4.96
JHI-Hv50k-2016-4774	T	T	1H	4275805	0	1H	4.96
JHI-Hv50k-2016-4790	G	G	1H	4276600	0	1H	4.96
JHI-Hv50k-2016-4822	G	G	1H	4284236	0	1H	4.96
JHI-Hv50k-2016-4935	C	C	1H	4312646	0	1H	4.96
JHI-Hv50k-2016-4971	G	G	1H	4317883	0	1H	4.96
JHI-Hv50k-2016-5029	C	C	1H	4328018	0	1H	4.96
JHI-Hv50k-2016-5040	T	T	1H	4328449	0	1H	4.96
JHI-Hv50k-2016-5139	T	T	1H	4397984	0	1H	4.96
JHI-Hv50k-2016-5228	A	A	1H	4405609	0	1H	4.96
JHI-Hv50k-2016-5246	C	C	1H	4406524	0	1H	4.96
JHI-Hv50k-2016-5369	T	T	1H	4654115	0	1H	4.96
JHI-Hv50k-2016-5448	C	C	1H	4675402	0	1H	4.96
JHI-Hv50k-2016-5571	T	T	1H	4690938	0	1H	4.96
JHI-Hv50k-2016-5579	C	C	1H	4691900	0	1H	4.96
JHI-Hv50k-2016-5663	G	G	1H	4765347	0	1H	4.96
JHI-Hv50k-2016-5674	C	C	1H	4766310	0	1H	4.96
JHI-Hv50k-2016-5675	A	A	1H	4766392	0	1H	4.96
JHI-Hv50k-2016-5927	A	A	1H	5005100	0	1H	4.96
JHI-Hv50k-2016-5960	G	G	1H	5008676	0	1H	4.96
JHI-Hv50k-2016-6030	T	T	1H	5017944	0	1H	4.96
JHI-Hv50k-2016-6049	A	A	1H	5020164	0	1H	4.96
JHI-Hv50k-2016-6050	A	A	1H	5020371	0	1H	4.96
JHI-Hv50k-2016-6206	A	A	1H	5157188	0	1H	4.96
JHI-Hv50k-2016-6424	C	C	1H	5276790	0	1H	4.96
JHI-Hv50k-2016-6438	A	A	1H	5277391	0	1H	4.96
SCRI_RS_149683	C	C	1H	4190638	0	1H	4.96
SCRI_RS_194326	C	C	1H	4405317	0	1H	4.96
SCRI_RS_232577	T	T	1H	3666934	0	1H	4.96
SCRI_RS_60293	A	A	1H	4131373	0	1H	4.96
12_11011	G	G	1H	5770204	0	1H	6.02
12_30933	G	G	1H	5770474	0	1H	6.02
JHI-Hv50k-2016-6527	G	G	1H	5502458	0	1H	6.02
JHI-Hv50k-2016-6529	T	T	1H	5502801	0	1H	6.02
JHI-Hv50k-2016-6534	G	G	1H	5503238	0	1H	6.02
JHI-Hv50k-2016-6556	G	G	1H	5505863	0	1H	6.02
JHI-Hv50k-2016-6607	A	A	1H	5572431	0	1H	6.02
JHI-Hv50k-2016-6845	A	A	1H	5757469	0	1H	6.02
JHI-Hv50k-2016-6897	A	A	1H	5759693	0	1H	6.02
JHI-Hv50k-2016-7025	T	T	1H	5768045	0	1H	6.02
JHI-Hv50k-2016-7033	G	G	1H	5768370	0	1H	6.02
JHI-Hv50k-2016-7035	T	T	1H	5768430	0	1H	6.02
JHI-Hv50k-2016-7067	T	T	1H	5771227	0	1H	6.02
SCRI_RS_198544	G	G	1H	5506103	0	1H	6.02
JHI-Hv50k-2016-7263	C	C	1H	6276543	0	1H	8.43
JHI-Hv50k-2016-7265	A	A	1H	6276869	0	1H	8.43
JHI-Hv50k-2016-7443	A	A	1H	6350065	0	1H	8.43
JHI-Hv50k-2016-7449	A	A	1H	6350560	0	1H	8.43
JHI-Hv50k-2016-7452	A	A	1H	6350837	0	1H	8.43
JHI-Hv50k-2016-7695	T	T	1H	6690043	0	1H	8.43
JHI-Hv50k-2016-7753	T	T	1H	6976816	0	1H	8.43
JHI-Hv50k-2016-7755	C	C	1H	6976942	0	1H	8.43
JHI-Hv50k-2016-7793	C	C	1H	6995151	0	1H	8.43
JHI-Hv50k-2016-7843	C	C	1H	7004854	0	1H	8.43
JHI-Hv50k-2016-7860	A	A	1H	7054241	0	1H	8.43
JHI-Hv50k-2016-7866	A	A	1H	7060431	0	1H	8.43
JHI-Hv50k-2016-7936	G	G	1H	7220851	0	1H	8.43
JHI-Hv50k-2016-7963	C	C	1H	7228086	0	1H	8.43
JHI-Hv50k-2016-7974	A	A	1H	7229279	0	1H	8.43
JHI-Hv50k-2016-8060	T	T	1H	7471564	0	1H	8.43
SCRI_RS_162524	A	A	1H	6690341	0	1H	8.43
SCRI_RS_184274	A	A	1H	7471254	0	1H	8.43
JHI-Hv50k-2016-8602	G	G	1H	8161894	0	1H	9.6
JHI-Hv50k-2016-7983	T	T	1H	7424578	0	1H	9.92
JHI-Hv50k-2016-7985	A	A	1H	7424687	0	1H	9.92
JHI-Hv50k-2016-7986	C	C	1H	7424688	0	1H	9.92
JHI-Hv50k-2016-8173	C	C	1H	7686927	0	1H	9.92
JHI-Hv50k-2016-8208	G	G	1H	7712383	0	1H	9.92
JHI-Hv50k-2016-8214	T	T	1H	7712530	0	1H	9.92
JHI-Hv50k-2016-8306	A	A	1H	7842575	0	1H	9.92
JHI-Hv50k-2016-8325	T	T	1H	7843513	0	1H	9.92
JHI-Hv50k-2016-8341	C	C	1H	7844448	0	1H	9.92
JHI-Hv50k-2016-8361	A	A	1H	7845520	0	1H	9.92
JHI-Hv50k-2016-8401	T	T	1H	8048561	0	1H	9.92
JHI-Hv50k-2016-8460	A	A	1H	8056391	0	1H	9.92
JHI-Hv50k-2016-8840	C	C	1H	8364009	0	1H	9.92
JHI-Hv50k-2016-8841	T	T	1H	8364159	0	1H	9.92
SCRI_RS_224681	G	G	1H	7844788	0	1H	9.92
JHI-Hv50k-2016-8553	G	G	1H	8143367	0	1H	10.38
12_31149	G	G	1H	8468465	0	1H	10.91
JHI-Hv50k-2016-8791	T	T	1H	8352365	0	1H	10.91
JHI-Hv50k-2016-8809	T	T	1H	8354584	0	1H	10.91
JHI-Hv50k-2016-9033	T	T	1H	8467176	0	1H	10.91
SCRI_RS_165792	A	A	1H	8352810	0	1H	10.91
SCRI_RS_222250	G	G	1H	8354814	0	1H	10.91
12_30918	A	A	1H	8935905	0	1H	11.76
12_30919	G	G	1H	8936302	0	1H	11.76
JHI-Hv50k-2016-9229	T	T	1H	8579874	0	1H	11.76
JHI-Hv50k-2016-9232	A	A	1H	8586441	0	1H	11.76
JHI-Hv50k-2016-9524	C	C	1H	8916224	0	1H	11.76
JHI-Hv50k-2016-9563	C	C	1H	8918908	0	1H	11.76
JHI-Hv50k-2016-9567	G	G	1H	8919481	0	1H	11.76
JHI-Hv50k-2016-9600	A	A	1H	8932450	0	1H	11.76
JHI-Hv50k-2016-9618	T	T	1H	8935735	0	1H	11.76
JHI-Hv50k-2016-9620	G	G	1H	8935838	0	1H	11.76
SCRI_RS_134663	G	G	1H	8914431	0	1H	11.76
12_30950	A	A	1H	9161205	0	1H	12.46
12_30952	A	A	1H	9161346	0	1H	12.46
JHI-Hv50k-2016-9842	T	T	1H	9161305	0	1H	12.46
JHI-Hv50k-2016-9857	C	C	1H	9162599	0	1H	12.46
JHI-Hv50k-2016-9863	C	C	1H	9164970	0	1H	12.46
JHI-Hv50k-2016-9983	C	C	1H	9238603	0	1H	12.46
SCRI_RS_129789	C	C	1H	9237505	0	1H	12.46
JHI-Hv50k-2016-9902	A	A	1H	9229744	0	1H	12.92
JHI-Hv50k-2016-9903	A	A	1H	9229816	0	1H	12.92
JHI-Hv50k-2016-9721	G	G	1H	9079361	0	1H	13.39
JHI-Hv50k-2016-10363	G	G	1H	10246449	0	1H	15.08
JHI-Hv50k-2016-10365	C	C	1H	10246666	0	1H	15.08
JHI-Hv50k-2016-10678	G	G	1H	11189482	0	1H	15.08
JHI-Hv50k-2016-10222	G	G	1H	9795271	0	1H	15.09
JHI-Hv50k-2016-10283	T	T	1H	9936447	0	1H	15.09
JHI-Hv50k-2016-10286	A	A	1H	9936711	0	1H	15.09
JHI-Hv50k-2016-10336	A	A	1H	10239199	0	1H	15.09
JHI-Hv50k-2016-10440	A	A	1H	10744078	0	1H	15.09
JHI-Hv50k-2016-10472	T	T	1H	10747635	0	1H	15.09
SCRI_RS_137023	G	G	1H	10746226	0	1H	15.09
SCRI_RS_148733	A	A	1H	10236703	0	1H	15.09
SCRI_RS_164150	C	C	1H	10747629	0	1H	15.09
JHI-Hv50k-2016-10570	C	C	1H	10963569	0	1H	16.36
JHI-Hv50k-2016-10994	T	T	1H	11457366	0	1H	16.43
JHI-Hv50k-2016-11028	T	T	1H	11464570	0	1H	16.43
JHI-Hv50k-2016-11190	C	C	1H	11545070	0	1H	16.43
JHI-Hv50k-2016-11234	G	G	1H	11665410	0	1H	16.43
JHI-Hv50k-2016-11249	C	C	1H	11688864	0	1H	16.43
SCRI_RS_130592	A	A	1H	11458045	0	1H	16.43
SCRI_RS_130600	G	G	1H	11457743	0	1H	16.43
JHI-Hv50k-2016-10780	A	A	1H	11211480	0	1H	17.05
JHI-Hv50k-2016-10782	G	G	1H	11211578	0	1H	17.05
JHI-Hv50k-2016-10800	G	G	1H	11212937	0	1H	17.05
JHI-Hv50k-2016-10875	T	T	1H	11362884	0	1H	17.05
JHI-Hv50k-2016-10930	C	C	1H	11365254	0	1H	17.05
JHI-Hv50k-2016-10642	G	G	1H	11164784	0	1H	17.28
JHI-Hv50k-2016-10643	T	T	1H	11164835	0	1H	17.28
JHI-Hv50k-2016-10645	T	T	1H	11165010	0	1H	17.28
JHI-Hv50k-2016-11098	G	G	1H	11498533	0	1H	17.28
JHI-Hv50k-2016-11134	A	A	1H	11520174	0	1H	17.28
12_30948	C	C	1H	12554357	0	1H	17.85
JHI-Hv50k-2016-11495	G	G	1H	12035800	0	1H	17.85
JHI-Hv50k-2016-11522	T	T	1H	12040013	0	1H	17.85
JHI-Hv50k-2016-11776	G	G	1H	12482734	0	1H	18.27
JHI-Hv50k-2016-11646	A	A	1H	12288004	0	1H	18.48
JHI-Hv50k-2016-11650	T	T	1H	12288444	0	1H	18.48
JHI-Hv50k-2016-11651	T	T	1H	12288709	0	1H	18.48
JHI-Hv50k-2016-11704	T	T	1H	12443895	0	1H	18.48
JHI-Hv50k-2016-11714	G	G	1H	12444511	0	1H	18.48
JHI-Hv50k-2016-11980	T	T	1H	12953278	0	1H	18.48
SCRI_RS_13972	G	G	1H	12445090	0	1H	18.48
SCRI_RS_152464	C	C	1H	12442656	0	1H	18.48
JHI-Hv50k-2016-11910	G	G	1H	12527946	0	1H	19.79
JHI-Hv50k-2016-12117	T	T	1H	13002398	0	1H	19.79
JHI-Hv50k-2016-11870	G	G	1H	12499845	0	1H	19.83
JHI-Hv50k-2016-11873	C	C	1H	12500045	0	1H	19.83
JHI-Hv50k-2016-11877	A	A	1H	12500493	0	1H	19.83
JHI-Hv50k-2016-12682	C	C	1H	13577257	0	1H	21.18
JHI-Hv50k-2016-12702	A	A	1H	13578821	0	1H	21.18
JHI-Hv50k-2016-12715	T	T	1H	13579703	0	1H	21.18
JHI-Hv50k-2016-12736	C	C	1H	13581763	0	1H	21.18
JHI-Hv50k-2016-12773	A	A	1H	13585049	0	1H	21.18
SCRI_RS_141877	G	G	1H	13727327	0	1H	21.18
JHI-Hv50k-2016-12821	A	A	1H	13591207	0	1H	21.25
JHI-Hv50k-2016-12926	A	A	1H	13732326	0	1H	21.25
JHI-Hv50k-2016-12930	A	A	1H	13732560	0	1H	21.25
JHI-Hv50k-2016-12956	T	T	1H	13978369	0	1H	21.25
JHI-Hv50k-2016-12959	G	G	1H	13978473	0	1H	21.25
JHI-Hv50k-2016-12965	C	C	1H	13979013	0	1H	21.25
SCRI_RS_189506	G	G	1H	13588202	0	1H	21.25
12_30876	A	A	1H	13602737	0	1H	21.69
JHI-Hv50k-2016-12372	C	C	1H	13203079	0	1H	21.69
JHI-Hv50k-2016-12517	A	A	1H	13502381	0	1H	21.69
JHI-Hv50k-2016-12523	G	G	1H	13503951	0	1H	21.69
JHI-Hv50k-2016-12594	C	C	1H	13514961	0	1H	21.69
JHI-Hv50k-2016-12602	A	A	1H	13515557	0	1H	21.69
JHI-Hv50k-2016-12670	C	C	1H	13523615	0	1H	21.69
JHI-Hv50k-2016-14331	C	C	1H	17568143	0	1H	24.73
JHI-Hv50k-2016-14570	C	C	1H	17911522	0	1H	24.73
SCRI_RS_117492	A	A	1H	17908362	0	1H	24.73
SCRI_RS_235243	T	T	1H	17566590	0	1H	24.73
JHI-Hv50k-2016-13229	G	G	1H	14371949	0	1H	27.27
JHI-Hv50k-2016-13238	C	C	1H	14373861	0	1H	27.27
JHI-Hv50k-2016-13262	C	C	1H	14595137	0	1H	27.27
JHI-Hv50k-2016-13264	A	A	1H	14595224	0	1H	27.27
JHI-Hv50k-2016-13282	G	G	1H	14600265	0	1H	27.27
JHI-Hv50k-2016-13325	T	T	1H	14737572	0	1H	27.27
JHI-Hv50k-2016-13372	G	G	1H	15304790	0	1H	27.27
JHI-Hv50k-2016-13382	T	T	1H	15305185	0	1H	27.27
JHI-Hv50k-2016-13415	A	A	1H	15600976	0	1H	27.27
JHI-Hv50k-2016-13419	A	A	1H	15602449	0	1H	27.27
JHI-Hv50k-2016-13500	G	G	1H	15691595	0	1H	27.27
JHI-Hv50k-2016-13509	T	T	1H	15692660	0	1H	27.27
JHI-Hv50k-2016-13516	G	G	1H	15694302	0	1H	27.27
JHI-Hv50k-2016-13566	T	T	1H	16057681	0	1H	27.27
JHI-Hv50k-2016-13583	A	A	1H	16061886	0	1H	27.27
JHI-Hv50k-2016-13743	C	C	1H	16452548	0	1H	27.27
JHI-Hv50k-2016-13780	G	G	1H	16614616	0	1H	27.27
JHI-Hv50k-2016-13798	T	T	1H	16616380	0	1H	27.27
JHI-Hv50k-2016-13961	A	A	1H	17001337	0	1H	27.27
JHI-Hv50k-2016-14002	G	G	1H	17189480	0	1H	27.27
JHI-Hv50k-2016-14076	C	C	1H	17195894	0	1H	27.27
JHI-Hv50k-2016-14258	A	A	1H	17330751	0	1H	27.27
JHI-Hv50k-2016-14300	A	A	1H	17337682	0	1H	27.27
JHI-Hv50k-2016-14306	C	C	1H	17338728	0	1H	27.27
JHI-Hv50k-2016-14315	A	A	1H	17341264	0	1H	27.27
JHI-Hv50k-2016-14345	A	A	1H	17570042	0	1H	27.27
SCRI_RS_122490	G	G	1H	16449728	0	1H	27.27
SCRI_RS_124926	T	T	1H	14371313	0	1H	27.27
SCRI_RS_14227	C	C	1H	15691817	0	1H	27.27
SCRI_RS_150226	C	C	1H	16644370	0	1H	27.27
SCRI_RS_151047	C	C	1H	17341588	0	1H	27.27
SCRI_RS_171221	T	T	1H	17332852	0	1H	27.27
SCRI_RS_182603	C	C	1H	15065044	0	1H	27.27
SCRI_RS_217160	A	A	1H	17195993	0	1H	27.27
SCRI_RS_88375	G	G	1H	16450645	0	1H	27.27
JHI-Hv50k-2016-13004	G	G	1H	13991606	0	1H	27.41
JHI-Hv50k-2016-13033	C	C	1H	13993114	0	1H	27.41
JHI-Hv50k-2016-14476	G	G	1H	17901406	0	1H	27.41
JHI-Hv50k-2016-14477	C	C	1H	17901497	0	1H	27.41
JHI-Hv50k-2016-14484	T	T	1H	17902874	0	1H	27.41
JHI-Hv50k-2016-14597	G	G	1H	18109006	0	1H	27.41
JHI-Hv50k-2016-14602	A	A	1H	18109259	0	1H	27.41
JHI-Hv50k-2016-14932	T	T	1H	18642819	0	1H	27.41
JHI-Hv50k-2016-14681	A	A	1H	18357862	0	1H	27.55
JHI-Hv50k-2016-14683	G	G	1H	18358190	0	1H	27.55
JHI-Hv50k-2016-14691	T	T	1H	18358840	0	1H	27.55
SCRI_RS_155382	T	T	1H	18358066	0	1H	27.55
JHI-Hv50k-2016-15135	G	G	1H	18802952	0	1H	27.86
JHI-Hv50k-2016-15145	C	C	1H	18803680	0	1H	27.86
JHI-Hv50k-2016-15198	G	G	1H	18846972	0	1H	27.86
SCRI_RS_176084	G	G	1H	19122608	0	1H	27.86
JHI-Hv50k-2016-15025	C	C	1H	18775643	0	1H	28.12
JHI-Hv50k-2016-15027	C	C	1H	18776441	0	1H	28.12
JHI-Hv50k-2016-15029	G	G	1H	18776566	0	1H	28.12
JHI-Hv50k-2016-15033	A	A	1H	18777086	0	1H	28.12
JHI-Hv50k-2016-15099	T	T	1H	18780524	0	1H	28.12
JHI-Hv50k-2016-15113	C	C	1H	18793044	0	1H	28.12
JHI-Hv50k-2016-14904	C	C	1H	18561778	0	1H	28.4
JHI-Hv50k-2016-15407	C	C	1H	19951842	0	1H	30.45
JHI-Hv50k-2016-15410	A	A	1H	19953793	0	1H	30.45
JHI-Hv50k-2016-15414	T	T	1H	19956443	0	1H	30.45
SCRI_RS_239784	A	A	1H	19951710	0	1H	30.45
JHI-Hv50k-2016-16093	C	C	1H	22172229	0	1H	31.44
SCRI_RS_128285	C	C	1H	22176692	0	1H	31.44
12_31276	A	A	1H	20336402	0	1H	32.15
JHI-Hv50k-2016-15608	T	T	1H	20318440	0	1H	32.15
JHI-Hv50k-2016-15609	T	T	1H	20318512	0	1H	32.15
JHI-Hv50k-2016-15708	C	C	1H	20486619	0	1H	32.15
JHI-Hv50k-2016-15722	C	C	1H	20489377	0	1H	32.15
JHI-Hv50k-2016-15869	C	C	1H	21405736	0	1H	32.15
JHI-Hv50k-2016-16019	G	G	1H	21918164	0	1H	32.15
JHI-Hv50k-2016-16035	A	A	1H	22019064	0	1H	32.15
JHI-Hv50k-2016-16064	T	T	1H	22067619	0	1H	32.15
JHI-Hv50k-2016-16065	T	T	1H	22067628	0	1H	32.15
JHI-Hv50k-2016-16067	A	A	1H	22067727	0	1H	32.15
JHI-Hv50k-2016-16331	G	G	1H	23821649	0	1H	35.69
JHI-Hv50k-2016-16399	T	T	1H	23930597	0	1H	35.69
JHI-Hv50k-2016-16413	C	C	1H	23931519	0	1H	35.69
JHI-Hv50k-2016-16444	T	T	1H	23935376	0	1H	35.69
JHI-Hv50k-2016-16445	T	T	1H	23935508	0	1H	35.69
JHI-Hv50k-2016-16449	G	G	1H	23935715	0	1H	35.69
JHI-Hv50k-2016-16491	A	A	1H	23939940	0	1H	35.69
SCRI_RS_126734	C	C	1H	22837846	0	1H	35.78
JHI-Hv50k-2016-16624	A	A	1H	24657925	0	1H	36.97
SCRI_RS_161702	G	G	1H	24025029	0	1H	36.98
JHI-Hv50k-2016-16641	A	A	1H	25047457	0	1H	37.61
JHI-Hv50k-2016-16648	C	C	1H	25328839	0	1H	37.61
JHI-Hv50k-2016-16657	G	G	1H	25337690	0	1H	37.61
JHI-Hv50k-2016-16677	T	T	1H	27684392	0	1H	37.61
JHI-Hv50k-2016-16684	T	T	1H	27685464	0	1H	37.61
JHI-Hv50k-2016-16712	G	G	1H	27827623	0	1H	37.61
12_31177	A	A	1H	28643791	0	1H	38.03
JHI-Hv50k-2016-16778	C	C	1H	28058019	0	1H	38.03
JHI-Hv50k-2016-16807	C	C	1H	28061209	0	1H	38.03
JHI-Hv50k-2016-16839	T	T	1H	28643240	0	1H	38.03
JHI-Hv50k-2016-16927	T	T	1H	29074893	0	1H	38.03
12_11498	G	G	1H	31354146	0	1H	39.45
JHI-Hv50k-2016-16862	G	G	1H	28824035	0	1H	39.45
JHI-Hv50k-2016-16937	C	C	1H	29082559	0	1H	39.45
JHI-Hv50k-2016-16945	T	T	1H	29083600	0	1H	39.45
JHI-Hv50k-2016-17265	T	T	1H	31352574	0	1H	39.45
JHI-Hv50k-2016-17273	G	G	1H	31353645	0	1H	39.45
SCRI_RS_222748	G	G	1H	29082314	0	1H	39.45
12_30336	G	G	1H	31676923	0	1H	40.08
JHI-Hv50k-2016-17331	C	C	1H	31526892	0	1H	40.08
JHI-Hv50k-2016-17393	A	A	1H	31630199	0	1H	40.08
JHI-Hv50k-2016-17481	A	A	1H	31677013	0	1H	40.08
SCRI_RS_114047	G	G	1H	31685164	0	1H	40.08
SCRI_RS_193392	G	G	1H	31685463	0	1H	40.08
JHI-Hv50k-2016-17241	T	T	1H	31217057	0	1H	40.09
JHI-Hv50k-2016-17431	G	G	1H	31645986	0	1H	40.09
JHI-Hv50k-2016-17441	T	T	1H	31646263	0	1H	40.09
SCRI_RS_153785	T	T	1H	33444893	0	1H	41.5
JHI-Hv50k-2016-17545	G	G	1H	32183616	0	1H	41.57
JHI-Hv50k-2016-17526	A	A	1H	32102667	0	1H	41.64
JHI-Hv50k-2016-17533	G	G	1H	32178059	0	1H	41.64
JHI-Hv50k-2016-17765	A	A	1H	34086518	0	1H	41.64
JHI-Hv50k-2016-17901	C	C	1H	35728332	0	1H	41.64
JHI-Hv50k-2016-17906	T	T	1H	35729093	0	1H	41.64
SCRI_RS_170869	A	A	1H	33846707	0	1H	41.64
SCRI_RS_189483	A	A	1H	35725028	0	1H	41.64
JHI-Hv50k-2016-17966	A	A	1H	36074373	0	1H	41.93
JHI-Hv50k-2016-17993	G	G	1H	36170507	0	1H	41.93
SCRI_RS_140837	G	G	1H	36073806	0	1H	41.93
SCRI_RS_184784	T	T	1H	36171029	0	1H	41.93
JHI-Hv50k-2016-18529	C	C	1H	41084800	0	1H	42.21
JHI-Hv50k-2016-18530	A	A	1H	41086126	0	1H	42.21
SCRI_RS_11615	T	T	1H	36439607	0	1H	42.21
JHI-Hv50k-2016-18239	A	A	1H	37693816	0	1H	42.28
JHI-Hv50k-2016-18243	C	C	1H	37696181	0	1H	42.28
12_11266	C	C	1H	38549052	0	1H	42.35
JHI-Hv50k-2016-18039	T	T	1H	36457092	0	1H	42.35
JHI-Hv50k-2016-18138	A	A	1H	36948781	0	1H	42.35
JHI-Hv50k-2016-18148	T	T	1H	36950017	0	1H	42.35
JHI-Hv50k-2016-18159	A	A	1H	37121276	0	1H	42.35
JHI-Hv50k-2016-18160	C	C	1H	37121657	0	1H	42.35
JHI-Hv50k-2016-18211	A	A	1H	37377514	0	1H	42.35
JHI-Hv50k-2016-18214	T	T	1H	37379517	0	1H	42.35
JHI-Hv50k-2016-18360	G	G	1H	38547142	0	1H	42.35
JHI-Hv50k-2016-18400	A	A	1H	38823004	0	1H	42.35
JHI-Hv50k-2016-18401	G	G	1H	38823605	0	1H	42.35
JHI-Hv50k-2016-18410	T	T	1H	39018997	0	1H	42.35
JHI-Hv50k-2016-18451	A	A	1H	39313671	0	1H	42.35
SCRI_RS_132461	A	A	1H	39913293	0	1H	42.35
SCRI_RS_147042	C	C	1H	36948325	0	1H	42.35
SCRI_RS_160545	A	A	1H	36462613	0	1H	42.35
SCRI_RS_183171	C	C	1H	37378707	0	1H	42.35
SCRI_RS_187264	T	T	1H	37165144	0	1H	42.35
SCRI_RS_189637	C	C	1H	36457833	0	1H	42.35
SCRI_RS_199178	T	T	1H	39314012	0	1H	42.35
SCRI_RS_199179	T	T	1H	39312377	0	1H	42.35
SCRI_RS_9480	C	C	1H	39310922	0	1H	42.35
12_20641	A	A	1H	52769746	0	1H	46.32
12_30683	A	A	1H	69960449	0	1H	46.32
JHI-Hv50k-2016-19334	T	T	1H	67288382	0	1H	46.32
JHI-Hv50k-2016-19160	A	A	1H	61125784	0	1H	46.39
12_31467	G	G	1H	66850934	0	1H	46.46
JHI-Hv50k-2016-18950	C	C	1H	59284684	0	1H	46.46
JHI-Hv50k-2016-19014	C	C	1H	59788441	0	1H	46.46
JHI-Hv50k-2016-19217	T	T	1H	61923247	0	1H	46.46
JHI-Hv50k-2016-19512	A	A	1H	69968206	0	1H	46.46
JHI-Hv50k-2016-19521	G	G	1H	70055020	0	1H	46.46
JHI-Hv50k-2016-19675	G	G	1H	71978224	0	1H	46.46
JHI-Hv50k-2016-19711	G	G	1H	72458002	0	1H	46.46
JHI-Hv50k-2016-19718	A	A	1H	72528432	0	1H	46.46
JHI-Hv50k-2016-19743	C	C	1H	73145768	0	1H	46.46
JHI-Hv50k-2016-19752	C	C	1H	73175339	0	1H	46.46
JHI-Hv50k-2016-19899	C	C	1H	73930399	0	1H	46.46
JHI-Hv50k-2016-22869	T	T	1H	309276492	0	1H	46.46
SCRI_RS_151764	T	T	1H	67297774	0	1H	46.46
JHI-Hv50k-2016-19966	T	T	1H	74337494	0	1H	46.6
SCRI_RS_182631	A	A	1H	74327742	0	1H	46.6
SCRI_RS_188937	C	C	1H	74325991	0	1H	46.6
JHI-Hv50k-2016-19864	A	A	1H	73916517	0	1H	47.66
12_10491	G	G	1H	57891012	0	1H	47.94
12_30306	A	A	1H	303945733	0	1H	47.94
12_30592	A	A	1H	348209587	0	1H	47.94
JHI-Hv50k-2016-18542	C	C	1H	41232633	0	1H	47.94
JHI-Hv50k-2016-18612	G	G	1H	41442448	0	1H	47.94
JHI-Hv50k-2016-18735	G	G	1H	57891586	0	1H	47.94
JHI-Hv50k-2016-18745	T	T	1H	57893063	0	1H	47.94
JHI-Hv50k-2016-18747	A	A	1H	57894042	0	1H	47.94
JHI-Hv50k-2016-20431	C	C	1H	88073555	0	1H	47.94
JHI-Hv50k-2016-21042	A	A	1H	253530069	0	1H	47.94
JHI-Hv50k-2016-21954	C	C	1H	289173659	0	1H	47.94
JHI-Hv50k-2016-25138	C	C	1H	348204149	0	1H	47.94
JHI-Hv50k-2016-25378	C	C	1H	349907412	0	1H	47.94
JHI-Hv50k-2016-25431	C	C	1H	350495372	0	1H	47.94
JHI-Hv50k-2016-25445	C	C	1H	350897414	0	1H	47.94
JHI-Hv50k-2016-25580	T	T	1H	351861144	0	1H	47.94
SCRI_RS_230133	G	G	1H	348551757	0	1H	47.94
12_30498	G	G	1H	185736870	0	1H	47.95
JHI-Hv50k-2016-21026	T	T	1H	244585539	0	1H	47.95
JHI-Hv50k-2016-21519	C	C	1H	279478245	0	1H	47.95
JHI-Hv50k-2016-24903	A	A	1H	346845102	0	1H	47.95
12_10235	C	C	1H	80265534	0	1H	48.09
12_10300	A	A	1H	321396626	0	1H	48.09
12_30404	A	A	1H	324791460	0	1H	48.09
12_30438	G	G	1H	98026235	0	1H	48.09
12_31134	G	G	1H	357285032	0	1H	48.09
12_31208	G	G	1H	331415858	0	1H	48.09
12_31272	A	A	1H	351866364	0	1H	48.09
JHI-Hv50k-2016-20746	G	G	1H	100493847	0	1H	48.09
JHI-Hv50k-2016-20930	G	G	1H	196772144	0	1H	48.09
JHI-Hv50k-2016-22829	C	C	1H	306449462	0	1H	48.09
JHI-Hv50k-2016-22836	C	C	1H	307757352	0	1H	48.09
JHI-Hv50k-2016-23217	G	G	1H	316928974	0	1H	48.09
JHI-Hv50k-2016-23647	A	A	1H	328113426	0	1H	48.09
JHI-Hv50k-2016-24530	G	G	1H	341753208	0	1H	48.09
JHI-Hv50k-2016-24730	G	G	1H	344587816	0	1H	48.09
JHI-Hv50k-2016-25738	T	T	1H	352861381	0	1H	48.09
JHI-Hv50k-2016-26700	G	G	1H	365008338	0	1H	48.09
JHI-Hv50k-2016-26782	T	T	1H	366453313	0	1H	48.09
SCRI_RS_124377	A	A	1H	328628301	0	1H	48.09
SCRI_RS_139785	T	T	1H	98738231	0	1H	48.09
SCRI_RS_141598	C	C	1H	351864573	0	1H	48.09
SCRI_RS_155439	C	C	1H	345351439	0	1H	48.09
SCRI_RS_163127	A	A	1H	358151636	0	1H	48.09
SCRI_RS_17924	G	G	1H	94329073	0	1H	48.09
SCRI_RS_189898	C	C	1H	358149096	0	1H	48.09
SCRI_RS_189920	G	G	1H	358151994	0	1H	48.09
SCRI_RS_193640	A	A	1H	313064950	0	1H	48.09
SCRI_RS_219043	C	C	1H	358992876	0	1H	48.09
SCRI_RS_229932	C	C	1H	360883330	0	1H	48.09
12_11107	G	G	1H	374506358	0	1H	48.16
12_30043	G	G	1H	317349862	0	1H	48.16
12_30350	A	A	1H	368821886	0	1H	48.16
JHI-Hv50k-2016-26334	A	A	1H	360030032	0	1H	48.16
JHI-Hv50k-2016-26890	A	A	1H	368821868	0	1H	48.16
SCRI_RS_116685	A	A	1H	360030236	0	1H	48.16
12_10159	A	A	1H	98741943	0	1H	48.23
12_10489	A	A	1H	320288071	0	1H	48.23
12_11209	G	G	1H	350423508	0	1H	48.23
12_11301	A	A	1H	77984995	0	1H	48.23
12_30462	A	A	1H	445563341	0	1H	48.23
12_30562	G	G	1H	315508280	0	1H	48.23
12_30694	G	G	1H	375075126	0	1H	48.23
12_30796	A	A	1H	84338615	0	1H	48.23
12_31381	A	A	1H	325808056	0	1H	48.23
JHI-Hv50k-2016-20781	A	A	1H	118632098	0	1H	48.23
JHI-Hv50k-2016-22816	G	G	1H	306253852	0	1H	48.23
JHI-Hv50k-2016-22859	T	T	1H	308933393	0	1H	48.23
JHI-Hv50k-2016-23277	C	C	1H	320554157	0	1H	48.23
JHI-Hv50k-2016-23330	G	G	1H	321609883	0	1H	48.23
JHI-Hv50k-2016-23368	C	C	1H	322784445	0	1H	48.23
JHI-Hv50k-2016-23499	C	C	1H	326066637	0	1H	48.23
JHI-Hv50k-2016-23706	C	C	1H	328729616	0	1H	48.23
JHI-Hv50k-2016-23721	A	A	1H	329278029	0	1H	48.23
JHI-Hv50k-2016-23975	G	G	1H	332747780	0	1H	48.23
JHI-Hv50k-2016-24648	A	A	1H	343034731	0	1H	48.23
JHI-Hv50k-2016-25062	T	T	1H	347773308	0	1H	48.23
JHI-Hv50k-2016-25731	C	C	1H	352406056	0	1H	48.23
JHI-Hv50k-2016-25880	A	A	1H	353958995	0	1H	48.23
JHI-Hv50k-2016-25970	C	C	1H	355284368	0	1H	48.23
JHI-Hv50k-2016-26080	A	A	1H	355877867	0	1H	48.23
JHI-Hv50k-2016-26397	C	C	1H	361360933	0	1H	48.23
JHI-Hv50k-2016-26511	C	C	1H	361779277	0	1H	48.23
JHI-Hv50k-2016-26799	T	T	1H	366512287	0	1H	48.23
JHI-Hv50k-2016-26824	T	T	1H	367344313	0	1H	48.23
SCRI_RS_125407	G	G	1H	362736048	0	1H	48.23
SCRI_RS_132604	T	T	1H	346194722	0	1H	48.23
SCRI_RS_134850	C	C	1H	352865132	0	1H	48.23
SCRI_RS_141511	G	G	1H	314034291	0	1H	48.23
SCRI_RS_143927	A	A	1H	330477683	0	1H	48.23
SCRI_RS_151874	G	G	1H	347774796	0	1H	48.23
SCRI_RS_152642	A	A	1H	366832062	0	1H	48.23
SCRI_RS_158003	C	C	1H	360661211	0	1H	48.23
SCRI_RS_160466	T	T	1H	360035915	0	1H	48.23
SCRI_RS_160916	A	A	1H	78702678	0	1H	48.23
SCRI_RS_170542	T	T	1H	362152033	0	1H	48.23
SCRI_RS_172170	A	A	1H	355819739	0	1H	48.23
SCRI_RS_186830	T	T	1H	334925157	0	1H	48.23
SCRI_RS_189248	A	A	1H	355878453	0	1H	48.23
SCRI_RS_189586	C	C	1H	330769878	0	1H	48.23
SCRI_RS_216058	G	G	1H	349283949	0	1H	48.23
SCRI_RS_221609	T	T	1H	367456204	0	1H	48.23
SCRI_RS_7197	G	G	1H	346196655	0	1H	48.23
SCRI_RS_85917	G	G	1H	80293616	0	1H	48.23
SCRI_RS_85918	A	A	1H	80293001	0	1H	48.23
12_10506	A	A	1H	243566375	0	1H	48.3
12_30110	G	G	1H	374864764	0	1H	48.3
12_30436	C	C	1H	109055279	0	1H	48.3
12_30762	G	G	1H	130506760	0	1H	48.3
JHI-Hv50k-2016-20303	A	A	1H	86128922	0	1H	48.3
JHI-Hv50k-2016-20770	T	T	1H	111585922	0	1H	48.3
JHI-Hv50k-2016-22850	G	G	1H	308291536	0	1H	48.3
JHI-Hv50k-2016-24484	A	A	1H	340908307	0	1H	48.3
JHI-Hv50k-2016-25723	T	T	1H	352321942	0	1H	48.3
SCRI_RS_171543	G	G	1H	352318729	0	1H	48.3
SCRI_RS_7813	C	C	1H	352312916	0	1H	48.3
JHI-Hv50k-2016-24899	C	C	1H	346440908	0	1H	48.37
SCRI_RS_82327	A	A	1H	89130442	0	1H	48.37
JHI-Hv50k-2016-27566	A	A	1H	378441681	0	1H	48.51
JHI-Hv50k-2016-21844	G	G	1H	285706331	0	1H	48.52
SCRI_RS_118168	T	T	1H	377585383	0	1H	48.76
JHI-Hv50k-2016-27563	A	A	1H	378193007	0	1H	49.08
JHI-Hv50k-2016-27571	A	A	1H	378884446	0	1H	49.43
SCRI_RS_109060	C	C	2H	143487845	0	1H	49.43
JHI-Hv50k-2016-27619	T	T	1H	379469461	0	1H	49.58
JHI-Hv50k-2016-27637	T	T	1H	379594614	0	1H	49.58
SCRI_RS_153733	A	A	1H	380291583	0	1H	49.58
JHI-Hv50k-2016-27680	G	G	1H	380089071	0	1H	49.72
12_30243	A	A	1H	389343900	0	1H	49.76
JHI-Hv50k-2016-27713	T	T	1H	380287505	0	1H	49.86
12_30478	A	A	1H	381207730	0	1H	50.42
12_30499	A	A	1H	381209230	0	1H	50.42
12_30672	C	C	1H	380417414	0	1H	50.42
SCRI_RS_119743	C	C	1H	380415153	0	1H	50.42
12_30750	G	G	1H	380767269	0	1H	50.57
12_30786	G	G	1H	380275827	0	1H	50.57
JHI-Hv50k-2016-27727	T	T	1H	380633432	0	1H	50.57
JHI-Hv50k-2016-27968	A	A	1H	385757324	0	1H	50.57
SCRI_RS_14834	A	A	1H	384255125	0	1H	50.57
SCRI_RS_148600	A	A	1H	380771324	0	1H	50.57
SCRI_RS_198546	C	C	1H	383207519	0	1H	50.57
12_10198	G	G	1H	401043822	0	1H	50.85
JHI-Hv50k-2016-28331	A	A	1H	398753150	0	1H	50.85
SCRI_RS_161643	C	C	1H	394199133	0	1H	50.85
12_30348	A	A	1H	392575438	0	1H	51.13
12_30710	A	A	1H	394416611	0	1H	51.13
12_30343	A	A	1H	401872471	0	1H	51.56
JHI-Hv50k-2016-28416	A	A	1H	401233540	0	1H	51.56
JHI-Hv50k-2016-28566	G	G	1H	402308103	0	1H	51.56
JHI-Hv50k-2016-28721	C	C	1H	402969963	0	1H	51.56
JHI-Hv50k-2016-28734	C	C	1H	403274440	0	1H	51.56
JHI-Hv50k-2016-28834	C	C	1H	403329214	0	1H	51.56
JHI-Hv50k-2016-29796	C	C	1H	412365612	0	1H	52.34
JHI-Hv50k-2016-30414	T	T	1H	418521516	0	1H	52.34
JHI-Hv50k-2016-29135	G	G	1H	405717449	0	1H	52.48
JHI-Hv50k-2016-29207	A	A	1H	406371679	0	1H	52.48
JHI-Hv50k-2016-29220	A	A	1H	406525992	0	1H	52.51
SCRI_RS_1445	C	C	1H	410433523	0	1H	52.51
SCRI_RS_207335	C	C	1H	410774420	0	1H	52.51
12_11444	G	G	1H	409518614	0	1H	52.55
JHI-Hv50k-2016-29236	A	A	1H	406535168	0	1H	52.55
JHI-Hv50k-2016-29288	C	C	1H	406994567	0	1H	52.55
SCRI_RS_193401	C	C	1H	410775836	0	1H	52.55
SCRI_RS_100503	T	T	1H	411148909	0	1H	53.26
JHI-Hv50k-2016-30044	C	C	1H	414866621	0	1H	54.39
SCRI_RS_225107	C	C	1H	414865856	0	1H	54.39
SCRI_RS_121978	T	T	1H	419036445	0	1H	54.53
SCRI_RS_192779	A	A	1H	423116863	0	1H	54.53
12_10201	C	C	1H	428364193	0	1H	54.71
JHI-Hv50k-2016-31848	G	G	1H	428365767	0	1H	54.71
12_30753	A	A	1H	427973108	0	1H	54.89
JHI-Hv50k-2016-30148	C	C	1H	415362947	0	1H	54.89
JHI-Hv50k-2016-31338	A	A	1H	424825010	0	1H	54.89
SCRI_RS_130666	C	C	1H	425806348	0	1H	54.89
SCRI_RS_138118	T	T	1H	414058636	0	1H	54.89
SCRI_RS_145305	A	A	1H	415042753	0	1H	54.89
SCRI_RS_152795	A	A	1H	420364483	0	1H	54.89
SCRI_RS_165072	T	T	1H	414061664	0	1H	54.89
SCRI_RS_182431	G	G	1H	427395732	0	1H	54.89
SCRI_RS_201072	G	G	1H	414060758	0	1H	54.89
SCRI_RS_207081	T	T	1H	415035061	0	1H	54.89
SCRI_RS_211274	G	G	1H	419012792	0	1H	54.89
SCRI_RS_213455	G	G	1H	415225482	0	1H	54.89
SCRI_RS_236104	G	G	1H	427095168	0	1H	54.89
JHI-Hv50k-2016-32128	A	A	1H	431535799	0	1H	55.38
JHI-Hv50k-2016-32222	G	G	1H	431957450	0	1H	55.38
JHI-Hv50k-2016-32383	G	G	1H	432246627	0	1H	55.38
JHI-Hv50k-2016-32599	T	T	1H	434047670	0	1H	55.67
SCRI_RS_237999	G	G	1H	431987761	0	1H	55.67
12_30744	A	A	1H	437346136	0	1H	56.02
JHI-Hv50k-2016-32560	C	C	1H	433688914	0	1H	56.02
JHI-Hv50k-2016-32421	T	T	1H	432519447	0	1H	56.09
JHI-Hv50k-2016-32395	C	C	1H	432304970	0	1H	56.44
SCRI_RS_118785	C	C	1H	432305897	0	1H	56.44
JHI-Hv50k-2016-33086	C	C	1H	438893078	0	1H	56.51
JHI-Hv50k-2016-33223	T	T	1H	443436226	0	1H	56.92
JHI-Hv50k-2016-33054	C	C	1H	438317380	0	1H	57.29
JHI-Hv50k-2016-33180	A	A	1H	443261926	0	1H	57.29
JHI-Hv50k-2016-33568	T	T	1H	446893297	0	1H	57.29
12_21131	G	G	1H	442735491	0	1H	57.32
SCRI_RS_231735	A	A	1H	443922320	0	1H	57.32
JHI-Hv50k-2016-34151	T	T	1H	450208875	0	1H	58.13
12_31179	G	G	1H	449874188	0	1H	58.22
JHI-Hv50k-2016-34001	T	T	1H	449867302	0	1H	58.22
SCRI_RS_12873	G	G	1H	434874650	0	1H	58.22
SCRI_RS_236551	A	A	1H	448758318	0	1H	58.22
JHI-Hv50k-2016-34012	T	T	1H	449869037	0	1H	58.29
JHI-Hv50k-2016-34353	C	C	1H	452223955	0	1H	59.14
12_10313	G	G	1H	451118405	0	1H	59.42
JHI-Hv50k-2016-34210	A	A	1H	450964734	0	1H	59.42
JHI-Hv50k-2016-34270	C	C	1H	451305026	0	1H	59.42
JHI-Hv50k-2016-34346	G	G	1H	451732547	0	1H	59.42
JHI-Hv50k-2016-34347	C	C	1H	451997524	0	1H	59.42
JHI-Hv50k-2016-34382	T	T	1H	452783867	0	1H	59.42
JHI-Hv50k-2016-34406	A	A	1H	452791147	0	1H	59.42
JHI-Hv50k-2016-34423	G	G	1H	453001865	0	1H	59.42
JHI-Hv50k-2016-34535	A	A	1H	453495482	0	1H	59.42
SCRI_RS_194015	C	C	1H	452790461	0	1H	59.42
JHI-Hv50k-2016-34635	C	C	1H	454084940	0	1H	59.92
JHI-Hv50k-2016-34718	C	C	1H	454204131	0	1H	59.92
JHI-Hv50k-2016-34809	A	A	1H	454320705	0	1H	59.92
JHI-Hv50k-2016-34823	C	C	1H	454532385	0	1H	59.92
JHI-Hv50k-2016-34842	A	A	1H	454535253	0	1H	59.92
JHI-Hv50k-2016-34951	A	A	1H	455156994	0	1H	59.92
SCRI_RS_151228	C	C	1H	454318522	0	1H	59.92
SCRI_RS_151894	A	A	1H	454530064	0	1H	59.92
SCRI_RS_188820	T	T	1H	454311434	0	1H	59.92
12_30477	A	A	1H	456209651	0	1H	60.84
JHI-Hv50k-2016-34522	T	T	1H	453443825	0	1H	60.84
JHI-Hv50k-2016-34557	T	T	1H	453740325	0	1H	60.84
JHI-Hv50k-2016-34688	G	G	1H	454174291	0	1H	60.84
JHI-Hv50k-2016-35011	G	G	1H	455496911	0	1H	60.84
JHI-Hv50k-2016-35038	G	G	1H	455661755	0	1H	60.84
JHI-Hv50k-2016-35065	C	C	1H	455800653	0	1H	60.84
JHI-Hv50k-2016-35137	A	A	1H	456203868	0	1H	60.84
JHI-Hv50k-2016-35188	G	G	1H	456561134	0	1H	60.84
JHI-Hv50k-2016-35205	T	T	1H	456592676	0	1H	60.84
JHI-Hv50k-2016-35308	G	G	1H	457845580	0	1H	60.84
SCRI_RS_160500	A	A	1H	454093376	0	1H	60.84
SCRI_RS_204611	C	C	1H	454174268	0	1H	60.84
SCRI_RS_206795	T	T	1H	456557870	0	1H	60.84
SCRI_RS_219685	C	C	1H	456730031	0	1H	60.84
SCRI_RS_239686	T	T	1H	456204191	0	1H	60.84
JHI-Hv50k-2016-35411	G	G	1H	458912996	0	1H	61.51
JHI-Hv50k-2016-35414	A	A	1H	458913844	0	1H	61.51
12_31464	T	T	1H	459030191	0	1H	61.54
12_11062	G	G	1H	461593387	0	1H	61.83
JHI-Hv50k-2016-35506	C	C	1H	459697707	0	1H	61.83
JHI-Hv50k-2016-35656	G	G	1H	461704395	0	1H	61.83
SCRI_RS_175487	T	T	1H	462193195	0	1H	61.83
JHI-Hv50k-2016-35739	C	C	1H	462588986	0	1H	62.32
JHI-Hv50k-2016-35809	C	C	1H	462931192	0	1H	62.32
JHI-Hv50k-2016-35920	A	A	1H	463490755	0	1H	62.32
JHI-Hv50k-2016-35927	G	G	1H	463492174	0	1H	62.32
SCRI_RS_133886	C	C	1H	462899847	0	1H	62.32
12_30295	A	A	1H	466761834	0	1H	62.57
JHI-Hv50k-2016-36270	C	C	1H	466765993	0	1H	62.57
SCRI_RS_157039	A	A	1H	464421881	0	1H	62.57
JHI-Hv50k-2016-35395	T	T	1H	458198186	0	1H	62.77
12_31099	G	G	1H	466036090	0	1H	62.82
JHI-Hv50k-2016-35822	T	T	1H	462998627	0	1H	62.82
JHI-Hv50k-2016-35856	A	A	1H	463258787	0	1H	62.82
JHI-Hv50k-2016-35857	C	C	1H	463258834	0	1H	62.82
JHI-Hv50k-2016-35888	A	A	1H	463366122	0	1H	62.82
JHI-Hv50k-2016-35897	A	A	1H	463482847	0	1H	62.82
JHI-Hv50k-2016-36007	T	T	1H	465041656	0	1H	62.82
JHI-Hv50k-2016-36072	G	G	1H	465601932	0	1H	62.82
JHI-Hv50k-2016-36284	C	C	1H	466827991	0	1H	63.75
JHI-Hv50k-2016-36309	A	A	1H	466853231	0	1H	64.74
JHI-Hv50k-2016-36338	A	A	1H	467257352	0	1H	65.23
JHI-Hv50k-2016-36456	T	T	1H	469007295	0	1H	65.23
12_10166	A	A	1H	468278886	0	1H	65.73
JHI-Hv50k-2016-36466	G	G	1H	469010403	0	1H	65.73
JHI-Hv50k-2016-36393	C	C	1H	467878251	0	1H	66.15
12_10206	G	G	1H	473879584	0	1H	66.29
12_30298	G	G	1H	469802176	0	1H	66.29
JHI-Hv50k-2016-36645	C	C	1H	470033631	0	1H	66.29
JHI-Hv50k-2016-36847	G	G	1H	472924262	0	1H	66.29
JHI-Hv50k-2016-36965	G	G	1H	473689227	0	1H	66.29
JHI-Hv50k-2016-36966	C	C	1H	473689238	0	1H	66.29
12_20696	A	A	1H	469551219	0	1H	66.73
12_30505	A	A	1H	471473363	0	1H	66.86
JHI-Hv50k-2016-35400	T	T	1H	458607906	0	1H	66.86
JHI-Hv50k-2016-35401	C	C	1H	458607948	0	1H	66.86
JHI-Hv50k-2016-36605	G	G	1H	469804604	0	1H	66.86
JHI-Hv50k-2016-36656	A	A	1H	470252957	0	1H	66.86
JHI-Hv50k-2016-36792	A	A	1H	471970877	0	1H	66.86
JHI-Hv50k-2016-36927	T	T	1H	473266326	0	1H	66.86
JHI-Hv50k-2016-36973	G	G	1H	473793715	0	1H	66.86
JHI-Hv50k-2016-37030	T	T	1H	473874755	0	1H	66.86
12_21176	G	G	1H	478861495	0	1H	67.23
JHI-Hv50k-2016-37436	A	A	1H	478407065	0	1H	67.73
JHI-Hv50k-2016-37451	A	A	1H	478408069	0	1H	67.73
SCRI_RS_160234	T	T	1H	479978068	0	1H	67.73
12_30147	G	G	1H	478177990	0	1H	67.92
JHI-Hv50k-2016-37148	A	A	1H	476057858	0	1H	67.92
JHI-Hv50k-2016-37166	C	C	1H	476742635	0	1H	67.92
JHI-Hv50k-2016-37269	G	G	1H	477750978	0	1H	67.92
SCRI_RS_156208	A	A	1H	481942863	0	1H	68.77
JHI-Hv50k-2016-37483	G	G	1H	479078121	0	1H	70.25
JHI-Hv50k-2016-37493	A	A	1H	479360640	0	1H	70.25
SCRI_RS_151244	G	G	1H	478688897	0	1H	70.25
SCRI_RS_183588	G	G	1H	478955602	0	1H	70.25
SCRI_RS_823	G	G	1H	478685902	0	1H	70.25
SCRI_RS_181239	T	T	1H	480725355	0	1H	71.1
12_11267	G	G	1H	481468950	0	1H	71.18
SCRI_RS_21080	T	T	1H	482239967	0	1H	72.45
12_11078	G	G	1H	487105715	0	1H	72.5
JHI-Hv50k-2016-37604	T	T	1H	482728981	0	1H	72.52
JHI-Hv50k-2016-37756	T	T	1H	491094978	0	1H	73.6
JHI-Hv50k-2016-37681	G	G	1H	488845426	0	1H	76.84
JHI-Hv50k-2016-37682	T	T	1H	488845731	0	1H	76.84
SCRI_RS_181353	T	T	1H	488815380	0	1H	76.84
JHI-Hv50k-2016-37816	T	T	1H	492628160	0	1H	80.24
SCRI_RS_125339	G	G	1H	493364816	0	1H	80.24
12_31229	G	G	1H	493170415	0	1H	80.78
JHI-Hv50k-2016-38060	T	T	1H	494912360	0	1H	81.02
SCRI_RS_9158	A	A	1H	494883109	0	1H	81.02
12_11144	G	G	1H	498205652	0	1H	81.73
JHI-Hv50k-2016-38371	T	T	1H	497664680	0	1H	81.73
JHI-Hv50k-2016-38406	T	T	1H	497889303	0	1H	81.73
JHI-Hv50k-2016-38505	G	G	1H	498203039	0	1H	81.73
12_31160	G	G	1H	498571383	0	1H	82.51
JHI-Hv50k-2016-38599	A	A	1H	498571092	0	1H	82.51
JHI-Hv50k-2016-38703	A	A	1H	498775195	0	1H	82.51
SCRI_RS_225431	C	C	1H	498781286	0	1H	82.58
SCRI_RS_154140	A	A	1H	500583571	0	1H	83
SCRI_RS_157246	C	C	1H	500971593	0	1H	83.57
JHI-Hv50k-2016-38954	G	G	1H	501361406	0	1H	83.64
12_20323	G	G	1H	504079731	0	1H	86.08
JHI-Hv50k-2016-39019	T	T	1H	502082034	0	1H	86.08
JHI-Hv50k-2016-39053	A	A	1H	502680447	0	1H	86.08
JHI-Hv50k-2016-39107	T	T	1H	503270317	0	1H	86.08
JHI-Hv50k-2016-39259	G	G	1H	503422945	0	1H	86.08
JHI-Hv50k-2016-39262	G	G	1H	503423544	0	1H	86.08
JHI-Hv50k-2016-39891	T	T	1H	506607541	0	1H	86.08
SCRI_RS_168562	C	C	1H	503413212	0	1H	86.08
SCRI_RS_177788	G	G	1H	506769928	0	1H	86.08
SCRI_RS_181300	A	A	1H	503269569	0	1H	86.08
SCRI_RS_182326	G	G	1H	503658616	0	1H	86.08
SCRI_RS_197910	C	C	1H	506609714	0	1H	86.08
SCRI_RS_231869	C	C	1H	506611529	0	1H	86.08
SCRI_RS_139690	G	G	1H	503498398	0	1H	86.47
12_10535	G	G	1H	504804176	0	1H	86.54
12_30546	A	A	1H	508566982	0	1H	86.54
JHI-Hv50k-2016-39674	G	G	1H	504919634	0	1H	86.54
JHI-Hv50k-2016-39712	C	C	1H	505148692	0	1H	86.54
JHI-Hv50k-2016-39713	C	C	1H	505149491	0	1H	86.54
SCRI_RS_121048	G	G	1H	508312976	0	1H	86.54
SCRI_RS_133132	T	T	1H	504805834	0	1H	86.54
SCRI_RS_144315	A	A	1H	505150506	0	1H	86.54
SCRI_RS_166168	G	G	1H	507630839	0	1H	86.54
SCRI_RS_179987	C	C	1H	508269455	0	1H	86.54
SCRI_RS_189168	G	G	1H	509307825	0	1H	86.54
SCRI_RS_195200	C	C	1H	507977159	0	1H	86.54
SCRI_RS_209524	A	A	1H	508771890	0	1H	86.54
SCRI_RS_236623	C	C	1H	507639342	0	1H	86.54
12_20632	G	G	1H	511401867	0	1H	88.54
JHI-Hv50k-2016-41553	A	A	1H	511203194	0	1H	88.54
JHI-Hv50k-2016-41555	G	G	1H	511203497	0	1H	88.54
SCRI_RS_114308	A	A	1H	511129549	0	1H	88.54
JHI-Hv50k-2016-40869	T	T	1H	509509788	0	1H	89.02
JHI-Hv50k-2016-41031	G	G	1H	509580780	0	1H	89.02
JHI-Hv50k-2016-41034	T	T	1H	509585024	0	1H	89.02
JHI-Hv50k-2016-40928	G	G	1H	509525190	0	1H	89.31
JHI-Hv50k-2016-41795	A	A	1H	511926673	0	1H	89.31
SCRI_RS_197263	A	A	1H	509664704	0	1H	89.31
12_31163	A	A	1H	510050548	0	1H	89.73
JHI-Hv50k-2016-41264	T	T	1H	510257654	0	1H	89.73
12_11008	C	C	1H	509765620	0	1H	90.16
JHI-Hv50k-2016-41082	G	G	1H	509766395	0	1H	90.16
JHI-Hv50k-2016-41279	C	C	1H	510594625	0	1H	90.16
JHI-Hv50k-2016-41900	A	A	1H	512560611	0	1H	90.16
SCRI_RS_213675	T	T	1H	511726333	0	1H	90.16
12_31192	G	G	1H	512294799	0	1H	90.44
JHI-Hv50k-2016-41916	T	T	1H	512566447	0	1H	90.44
JHI-Hv50k-2016-41917	C	C	1H	512566519	0	1H	90.44
JHI-Hv50k-2016-42143	G	G	1H	513160841	0	1H	92.21
JHI-Hv50k-2016-42163	T	T	1H	513164332	0	1H	92.21
JHI-Hv50k-2016-42456	G	G	1H	513638268	0	1H	92.21
SCRI_RS_199689	T	T	1H	513210386	0	1H	92.21
12_31319	G	G	1H	513231576	0	1H	92.35
JHI-Hv50k-2016-42335	G	G	1H	513273201	0	1H	92.35
JHI-Hv50k-2016-42419	T	T	1H	513631461	0	1H	92.35
SCRI_RS_194371	C	C	1H	513076586	0	1H	92.35
JHI-Hv50k-2016-42551	G	G	1H	514098322	0	1H	93.06
JHI-Hv50k-2016-42553	C	C	1H	514098702	0	1H	93.06
SCRI_RS_145026	T	T	1H	514266568	0	1H	93.06
JHI-Hv50k-2016-43024	C	C	1H	515710207	0	1H	93.7
JHI-Hv50k-2016-43047	C	C	1H	515715248	0	1H	93.7
JHI-Hv50k-2016-44742	C	C	1H	519277410	0	1H	94.76
SCRI_RS_188909	A	A	1H	516309132	0	1H	94.9
JHI-Hv50k-2016-43106	A	A	1H	516078382	0	1H	95.04
JHI-Hv50k-2016-43487	T	T	1H	516785733	0	1H	95.18
SCRI_RS_78578	T	T	1H	516785733	0	1H	95.18
12_11173	A	A	1H	517251616	0	1H	95.82
JHI-Hv50k-2016-44059	T	T	1H	518171392	0	1H	95.86
JHI-Hv50k-2016-44088	T	T	1H	518230197	0	1H	95.89
SCRI_RS_199972	G	G	1H	518555080	0	1H	95.89
SCRI_RS_235724	C	C	1H	518231786	0	1H	95.89
JHI-Hv50k-2016-44143	G	G	1H	518528847	0	1H	96.74
JHI-Hv50k-2016-44344	A	A	1H	518800358	0	1H	96.74
JHI-Hv50k-2016-44353	T	T	1H	518803235	0	1H	96.74
SCRI_RS_213539	T	T	1H	518820762	0	1H	96.74
JHI-Hv50k-2016-44295	G	G	1H	518769536	0	1H	96.88
JHI-Hv50k-2016-44296	G	G	1H	518769706	0	1H	96.88
JHI-Hv50k-2016-44333	A	A	1H	518785119	0	1H	96.88
SCRI_RS_154646	C	C	1H	519000068	0	1H	96.88
SCRI_RS_236160	G	G	1H	519002885	0	1H	96.88
12_21020	G	G	1H	519268754	0	1H	97.52
JHI-Hv50k-2016-45263	T	T	1H	520667025	0	1H	97.52
JHI-Hv50k-2016-45471	G	G	1H	521286186	0	1H	97.52
JHI-Hv50k-2016-45506	A	A	1H	521294799	0	1H	97.52
SCRI_RS_232650	G	G	1H	522485279	0	1H	97.52
12_20613	A	A	1H	520001459	0	1H	97.73
JHI-Hv50k-2016-44694	C	C	1H	519263080	0	1H	97.73
JHI-Hv50k-2016-45347	G	G	1H	520755765	0	1H	97.73
JHI-Hv50k-2016-45790	T	T	1H	522795120	0	1H	97.73
SCRI_RS_146959	C	C	1H	523428145	0	1H	97.73
SCRI_RS_171501	T	T	1H	519278467	0	1H	97.73
12_30191	A	A	1H	522448103	0	1H	97.84
12_31181	G	G	1H	523082507	0	1H	100.07
JHI-Hv50k-2016-45835	G	G	1H	522836409	0	1H	100.07
JHI-Hv50k-2016-45866	A	A	1H	522839997	0	1H	100.07
JHI-Hv50k-2016-46073	A	A	1H	523082640	0	1H	100.07
JHI-Hv50k-2016-46082	T	T	1H	523084319	0	1H	100.07
JHI-Hv50k-2016-46103	G	G	1H	523092455	0	1H	100.07
SCRI_RS_106752	T	T	1H	522843676	0	1H	100.07
SCRI_RS_106754	A	A	1H	522843786	0	1H	100.07
SCRI_RS_201086	T	T	1H	523222032	0	1H	100.07
SCRI_RS_206759	T	T	1H	522839678	0	1H	100.07
JHI-Hv50k-2016-46213	G	G	1H	523370307	0	1H	100.14
JHI-Hv50k-2016-46233	C	C	1H	523388034	0	1H	100.14
JHI-Hv50k-2016-46264	A	A	1H	523730536	0	1H	100.14
JHI-Hv50k-2016-46347	C	C	1H	523954773	0	1H	100.57
JHI-Hv50k-2016-46382	G	G	1H	523967859	0	1H	100.57
JHI-Hv50k-2016-46401	G	G	1H	523970914	0	1H	100.57
JHI-Hv50k-2016-46469	C	C	1H	524012871	0	1H	100.57
SCRI_RS_176063	T	T	1H	523967148	0	1H	100.57
12_30532	A	A	1H	523963863	0	1H	100.71
JHI-Hv50k-2016-47517	G	G	1H	526711095	0	1H	100.71
JHI-Hv50k-2016-47088	G	G	1H	525439686	0	1H	100.78
JHI-Hv50k-2016-47155	G	G	1H	525677988	0	1H	100.78
JHI-Hv50k-2016-47241	G	G	1H	526115820	0	1H	100.78
JHI-Hv50k-2016-47250	C	C	1H	526117064	0	1H	100.78
JHI-Hv50k-2016-47302	C	C	1H	526216091	0	1H	100.78
JHI-Hv50k-2016-47336	A	A	1H	526485142	0	1H	100.78
JHI-Hv50k-2016-47339	G	G	1H	526486068	0	1H	100.78
JHI-Hv50k-2016-47352	C	C	1H	526609364	0	1H	100.78
JHI-Hv50k-2016-47355	C	C	1H	526611093	0	1H	100.78
JHI-Hv50k-2016-47402	G	G	1H	526678767	0	1H	100.78
JHI-Hv50k-2016-47409	T	T	1H	526679836	0	1H	100.78
SCRI_RS_154528	T	T	1H	524725233	0	1H	100.78
SCRI_RS_197337	A	A	1H	525677816	0	1H	100.78
SCRI_RS_206896	C	C	1H	526672209	0	1H	100.78
12_10149	A	A	1H	525014395	0	1H	100.85
JHI-Hv50k-2016-46858	A	A	1H	524847247	0	1H	100.85
JHI-Hv50k-2016-45694	T	T	1H	522588063	0	1H	101.27
JHI-Hv50k-2016-45800	T	T	1H	522824467	0	1H	101.27
SCRI_RS_141421	A	A	1H	522568616	0	1H	101.27
JHI-Hv50k-2016-46789	A	A	1H	524656564	0	1H	101.73
JHI-Hv50k-2016-46533	A	A	1H	524166697	0	1H	102.19
JHI-Hv50k-2016-46615	A	A	1H	524414900	0	1H	102.19
SCRI_RS_147329	G	G	1H	524414711	0	1H	102.19
SCRI_RS_155427	G	G	1H	524414248	0	1H	102.19
JHI-Hv50k-2016-47721	G	G	1H	527800530	0	1H	103.82
JHI-Hv50k-2016-47860	C	C	1H	527977379	0	1H	103.82
JHI-Hv50k-2016-47929	A	A	1H	528008981	0	1H	103.82
JHI-Hv50k-2016-47940	T	T	1H	528010054	0	1H	103.82
JHI-Hv50k-2016-48069	A	A	1H	528121937	0	1H	103.82
JHI-Hv50k-2016-48092	G	G	1H	528151091	0	1H	103.82
JHI-Hv50k-2016-48197	C	C	1H	528282898	0	1H	103.82
JHI-Hv50k-2016-48242	G	G	1H	528356332	0	1H	103.82
JHI-Hv50k-2016-48243	G	G	1H	528357035	0	1H	103.82
SCRI_RS_120481	G	G	1H	527800988	0	1H	103.82
SCRI_RS_127968	A	A	1H	527798609	0	1H	103.82
SCRI_RS_139733	A	A	1H	528031794	0	1H	103.82
SCRI_RS_174052	C	C	1H	528573590	0	1H	103.82
SCRI_RS_218473	G	G	1H	528106319	0	1H	103.82
SCRI_RS_219889	G	G	1H	528038219	0	1H	103.82
SCRI_RS_91596	A	A	1H	527952680	0	1H	103.82
JHI-Hv50k-2016-47281	G	G	1H	526167365	0	1H	104.46
JHI-Hv50k-2016-47282	A	A	1H	526168189	0	1H	104.46
BK_01	G	G	1H	528989695	0	1H	104.75
12_30014	G	G	1H	529533855	0	1H	104.75
JHI-Hv50k-2016-48278	G	G	1H	528531433	0	1H	104.75
JHI-Hv50k-2016-48281	G	G	1H	528532365	0	1H	104.75
JHI-Hv50k-2016-48291	T	T	1H	528534187	0	1H	104.75
JHI-Hv50k-2016-48410	G	G	1H	528747495	0	1H	104.75
JHI-Hv50k-2016-48473	G	G	1H	528989552	0	1H	104.75
JHI-Hv50k-2016-48598	G	G	1H	529695512	0	1H	104.75
JHI-Hv50k-2016-48675	T	T	1H	529709372	0	1H	104.75
JHI-Hv50k-2016-48696	C	C	1H	529762084	0	1H	104.75
JHI-Hv50k-2016-48700	G	G	1H	529762297	0	1H	104.75
JHI-Hv50k-2016-48630	C	C	1H	529699566	0	1H	104.82
JHI-Hv50k-2016-48830	T	T	1H	529897138	0	1H	104.82
JHI-Hv50k-2016-47599	C	C	1H	526846115	0	1H	105.81
JHI-Hv50k-2016-47602	T	T	1H	526847953	0	1H	105.81
JHI-Hv50k-2016-47608	A	A	1H	527201666	0	1H	105.81
12_10905	G	G	1H	529829699	0	1H	106.16
JHI-Hv50k-2016-48788	T	T	1H	529835001	0	1H	106.16
JHI-Hv50k-2016-48809	G	G	1H	529856292	0	1H	106.16
JHI-Hv50k-2016-48987	A	A	1H	530480400	0	1H	106.16
JHI-Hv50k-2016-47631	T	T	1H	527649259	0	1H	106.7
JHI-Hv50k-2016-47651	G	G	1H	527667420	0	1H	106.7
JHI-Hv50k-2016-49076	A	A	1H	531237516	0	1H	107.29
12_11409	A	A	1H	530746330	0	1H	109.36
JHI-Hv50k-2016-48864	G	G	1H	530070819	0	1H	109.36
JHI-Hv50k-2016-48882	A	A	1H	530177372	0	1H	109.36
JHI-Hv50k-2016-49182	G	G	1H	532369050	0	1H	110.24
JHI-Hv50k-2016-49731	A	A	1H	534125611	0	1H	111.12
JHI-Hv50k-2016-49432	A	A	1H	533194440	0	1H	111.83
JHI-Hv50k-2016-49435	A	A	1H	533208819	0	1H	111.83
JHI-Hv50k-2016-49494	G	G	1H	533429363	0	1H	111.83
JHI-Hv50k-2016-49932	G	G	1H	534540501	0	1H	111.99
JHI-Hv50k-2016-49949	G	G	1H	534547743	0	1H	111.99
JHI-Hv50k-2016-49976	C	C	1H	534656653	0	1H	111.99
JHI-Hv50k-2016-50126	C	C	1H	534942259	0	1H	111.99
JHI-Hv50k-2016-49719	G	G	1H	533931093	0	1H	112.25
JHI-Hv50k-2016-49722	A	A	1H	533931642	0	1H	112.25
JHI-Hv50k-2016-49860	T	T	1H	534441940	0	1H	112.25
JHI-Hv50k-2016-50355	T	T	1H	536154874	0	1H	116.39
JHI-Hv50k-2016-50409	T	T	1H	536382343	0	1H	116.39
12_21172	T	T	1H	536786084	0	1H	116.5
JHI-Hv50k-2016-50424	A	A	1H	536401258	0	1H	116.5
JHI-Hv50k-2016-50440	C	C	1H	536402410	0	1H	116.5
JHI-Hv50k-2016-50456	G	G	1H	536419167	0	1H	116.5
JHI-Hv50k-2016-50480	A	A	1H	536425412	0	1H	116.5
JHI-Hv50k-2016-50483	C	C	1H	536425736	0	1H	116.5
JHI-Hv50k-2016-50498	T	T	1H	536426422	0	1H	116.5
JHI-Hv50k-2016-50699	T	T	1H	536619288	0	1H	116.5
JHI-Hv50k-2016-50755	A	A	1H	536644903	0	1H	116.5
JHI-Hv50k-2016-50839	C	C	1H	536783457	0	1H	116.5
JHI-Hv50k-2016-50840	T	T	1H	536783966	0	1H	116.5
JHI-Hv50k-2016-50909	G	G	1H	536888527	0	1H	116.5
JHI-Hv50k-2016-50981	C	C	1H	537081214	0	1H	116.5
SCRI_RS_127646	T	T	1H	536427202	0	1H	116.5
SCRI_RS_137116	G	G	1H	536426484	0	1H	116.5
JHI-Hv50k-2016-51097	A	A	1H	537356418	0	1H	116.78
JHI-Hv50k-2016-51114	G	G	1H	537359067	0	1H	116.78
JHI-Hv50k-2016-51136	A	A	1H	537362978	0	1H	116.78
JHI-Hv50k-2016-51172	C	C	1H	537369222	0	1H	116.78
JHI-Hv50k-2016-51202	T	T	1H	537429350	0	1H	116.78
SCRI_RS_170110	G	G	1H	537711544	0	1H	116.78
SCRI_RS_201865	T	T	1H	537712342	0	1H	116.78
JHI-Hv50k-2016-51431	A	A	1H	538411545	0	1H	117.49
JHI-Hv50k-2016-51471	G	G	1H	538422783	0	1H	117.49
SCRI_RS_196910	A	A	1H	538425332	0	1H	117.49
JHI-Hv50k-2016-51564	C	C	1H	538504510	0	1H	117.67
SCRI_RS_48925	G	G	1H	538505019	0	1H	117.67
12_11443	G	G	1H	538890455	0	1H	117.85
12_11457	G	G	1H	538694391	0	1H	117.85
12_21522	G	G	1H	538694511	0	1H	117.85
JHI-Hv50k-2016-51788	C	C	1H	538716378	0	1H	117.85
JHI-Hv50k-2016-51805	C	C	1H	538880655	0	1H	117.85
SCRI_RS_150607	A	A	1H	538554616	0	1H	117.85
SCRI_RS_4522	G	G	1H	538880071	0	1H	117.85
JHI-Hv50k-2016-51903	C	C	1H	538989600	0	1H	118.13
JHI-Hv50k-2016-51989	C	C	1H	539109037	0	1H	118.13
SCRI_RS_159031	G	G	1H	539092721	0	1H	118.13
JHI-Hv50k-2016-51959	T	T	1H	539104723	0	1H	118.34
JHI-Hv50k-2016-51995	A	A	1H	539129426	0	1H	118.34
JHI-Hv50k-2016-51996	G	G	1H	539129894	0	1H	118.34
JHI-Hv50k-2016-52020	T	T	1H	539380381	0	1H	118.34
SCRI_RS_147611	T	T	1H	539381333	0	1H	118.34
JHI-Hv50k-2016-52061	G	G	1H	539478620	0	1H	118.48
SCRI_RS_155758	A	A	1H	539454103	0	1H	118.48
JHI-Hv50k-2016-52119	A	A	1H	539788105	0	1H	118.98
JHI-Hv50k-2016-52276	T	T	1H	540592246	0	1H	118.98
JHI-Hv50k-2016-52080	T	T	1H	539694057	0	1H	119.05
JHI-Hv50k-2016-52082	A	A	1H	539694343	0	1H	119.05
SCRI_RS_162765	C	C	1H	539694540	0	1H	119.05
SCRI_RS_165588	T	T	1H	539695184	0	1H	119.05
12_31377	C	C	1H	540278363	0	1H	119.12
JHI-Hv50k-2016-52108	A	A	1H	539703747	0	1H	119.12
JHI-Hv50k-2016-52204	A	A	1H	539978951	0	1H	119.12
JHI-Hv50k-2016-52208	C	C	1H	539980063	0	1H	119.12
JHI-Hv50k-2016-52267	C	C	1H	540586951	0	1H	119.12
JHI-Hv50k-2016-52321	A	A	1H	540715837	0	1H	119.41
12_10207	A	A	1H	540810200	0	1H	119.69
JHI-Hv50k-2016-52324	G	G	1H	540762165	0	1H	119.69
JHI-Hv50k-2016-52352	G	G	1H	540797266	0	1H	119.69
JHI-Hv50k-2016-52420	A	A	1H	540811743	0	1H	119.69
JHI-Hv50k-2016-52435	A	A	1H	540819675	0	1H	119.69
JHI-Hv50k-2016-52493	G	G	1H	540990763	0	1H	119.69
JHI-Hv50k-2016-52585	T	T	1H	541351144	0	1H	119.69
12_10808	G	G	1H	542658567	0	1H	121.3
12_31387	G	G	1H	542673808	0	1H	121.3
JHI-Hv50k-2016-52874	A	A	1H	542673314	0	1H	121.3
JHI-Hv50k-2016-52879	T	T	1H	542682805	0	1H	121.3
JHI-Hv50k-2016-52999	A	A	1H	543390256	0	1H	121.71
12_10693	G	G	1H	543765502	0	1H	121.95
JHI-Hv50k-2016-52608	A	A	1H	541729600	0	1H	121.95
JHI-Hv50k-2016-52638	C	C	1H	542053132	0	1H	121.95
JHI-Hv50k-2016-52902	A	A	1H	542732932	0	1H	121.95
JHI-Hv50k-2016-53046	T	T	1H	543762553	0	1H	121.95
JHI-Hv50k-2016-53074	C	C	1H	543764396	0	1H	121.95
JHI-Hv50k-2016-53143	C	C	1H	543804611	0	1H	121.95
JHI-Hv50k-2016-53186	T	T	1H	543861247	0	1H	121.95
JHI-Hv50k-2016-53193	G	G	1H	543862107	0	1H	121.95
JHI-Hv50k-2016-53246	G	G	1H	544039452	0	1H	121.95
SCRI_RS_160475	A	A	1H	540988845	0	1H	121.95
JHI-Hv50k-2016-52781	A	A	1H	542280232	0	1H	122.1
JHI-Hv50k-2016-52830	A	A	1H	542661597	0	1H	122.1
JHI-Hv50k-2016-52977	C	C	1H	543219660	0	1H	122.1
JHI-Hv50k-2016-53235	G	G	1H	544022435	0	1H	122.1
JHI-Hv50k-2016-53236	A	A	1H	544023885	0	1H	122.1
JHI-Hv50k-2016-53353	G	G	1H	544586520	0	1H	122.1
JHI-Hv50k-2016-53360	G	G	1H	544589082	0	1H	122.1
12_30649	A	A	1H	543500490	0	1H	122.12
JHI-Hv50k-2016-52622	C	C	1H	541996730	0	1H	122.12
JHI-Hv50k-2016-52623	G	G	1H	541997010	0	1H	122.12
JHI-Hv50k-2016-52626	T	T	1H	541997516	0	1H	122.12
JHI-Hv50k-2016-53420	G	G	1H	545791102	0	1H	122.53
JHI-Hv50k-2016-53427	G	G	1H	545843574	0	1H	124.16
JHI-Hv50k-2016-53484	G	G	1H	546015297	0	1H	124.16
12_30444	A	A	1H	546757187	0	1H	125.37
JHI-Hv50k-2016-53448	G	G	1H	545851152	0	1H	125.37
JHI-Hv50k-2016-53508	T	T	1H	546272345	0	1H	125.37
JHI-Hv50k-2016-53678	G	G	1H	547038082	0	1H	125.37
JHI-Hv50k-2016-53766	A	A	1H	547049703	0	1H	125.37
JHI-Hv50k-2016-53803	C	C	1H	547110063	0	1H	125.37
JHI-Hv50k-2016-53816	T	T	1H	547132807	0	1H	125.37
JHI-Hv50k-2016-53857	A	A	1H	547158093	0	1H	125.37
SCRI_RS_153450	C	C	1H	547049793	0	1H	125.37
SCRI_RS_167578	C	C	1H	546273296	0	1H	125.37
JHI-Hv50k-2016-53963	C	C	1H	547251582	0	1H	125.99
JHI-Hv50k-2016-54180	G	G	1H	547774629	0	1H	126.06
JHI-Hv50k-2016-54263	A	A	1H	548124464	0	1H	126.06
JHI-Hv50k-2016-54302	C	C	1H	548327901	0	1H	126.06
JHI-Hv50k-2016-54459	T	T	1H	548699881	0	1H	126.06
JHI-Hv50k-2016-54462	G	G	1H	548700221	0	1H	126.06
JHI-Hv50k-2016-54468	C	C	1H	548700774	0	1H	126.06
SCRI_RS_207416	C	C	1H	547198473	0	1H	126.06
JHI-Hv50k-2016-54041	T	T	1H	547418184	0	1H	126.13
JHI-Hv50k-2016-54529	C	C	1H	548766363	0	1H	126.57
JHI-Hv50k-2016-54542	C	C	1H	548768595	0	1H	126.57
JHI-Hv50k-2016-54428	G	G	1H	548451215	0	1H	126.97
SCRI_RS_165338	G	G	1H	548449807	0	1H	126.97
SCRI_RS_165476	C	C	1H	548452630	0	1H	126.97
JHI-Hv50k-2016-54755	C	C	1H	549182352	0	1H	128.04
JHI-Hv50k-2016-54763	G	G	1H	549184584	0	1H	128.04
JHI-Hv50k-2016-54808	G	G	1H	549282047	0	1H	128.04
SCRI_RS_155407	A	A	1H	549181618	0	1H	128.04
SCRI_RS_162628	A	A	1H	549777897	0	1H	128.05
SCRI_RS_184058	A	A	1H	549775316	0	1H	128.05
JHI-Hv50k-2016-54655	G	G	1H	549045262	0	1H	128.19
JHI-Hv50k-2016-54743	C	C	1H	549154720	0	1H	128.19
JHI-Hv50k-2016-54821	C	C	1H	549322799	0	1H	128.19
JHI-Hv50k-2016-54824	C	C	1H	549324870	0	1H	128.19
JHI-Hv50k-2016-55083	G	G	1H	550268699	0	1H	128.19
JHI-Hv50k-2016-55085	C	C	1H	550269211	0	1H	128.19
JHI-Hv50k-2016-55420	A	A	1H	550830819	0	1H	128.19
SCRI_RS_150786	C	C	1H	550268408	0	1H	128.19
JHI-Hv50k-2016-55123	T	T	1H	550309413	0	1H	128.33
JHI-Hv50k-2016-55188	G	G	1H	550385170	0	1H	128.33
JHI-Hv50k-2016-55341	A	A	1H	550659602	0	1H	128.33
JHI-Hv50k-2016-55342	A	A	1H	550659770	0	1H	128.33
SCRI_RS_10956	A	A	1H	550242008	0	1H	128.33
JHI-Hv50k-2016-54613	T	T	1H	548905154	0	1H	128.55
JHI-Hv50k-2016-54694	G	G	1H	549127016	0	1H	128.55
SCRI_RS_165886	A	A	1H	548750064	0	1H	128.55
SCRI_RS_166469	T	T	1H	549130395	0	1H	128.55
SCRI_RS_180081	A	A	1H	549127780	0	1H	128.55
SCRI_RS_206532	C	C	1H	548750611	0	1H	128.55
JHI-Hv50k-2016-54629	A	A	1H	548933757	0	1H	128.95
12_11496	G	G	1H	551836628	0	1H	129.67
JHI-Hv50k-2016-55564	A	A	1H	551381908	0	1H	129.67
JHI-Hv50k-2016-55581	C	C	1H	551383316	0	1H	129.67
JHI-Hv50k-2016-55663	A	A	1H	551613503	0	1H	129.67
JHI-Hv50k-2016-55756	G	G	1H	551856713	0	1H	129.67
JHI-Hv50k-2016-55758	C	C	1H	551856860	0	1H	129.67
JHI-Hv50k-2016-55796	G	G	1H	552227647	0	1H	129.67
JHI-Hv50k-2016-55886	T	T	1H	552453138	0	1H	129.67
JHI-Hv50k-2016-55905	T	T	1H	552521871	0	1H	129.67
JHI-Hv50k-2016-55918	T	T	1H	552535194	0	1H	129.67
SCRI_RS_13869	G	G	1H	551847065	0	1H	129.67
SCRI_RS_147318	A	A	1H	551613197	0	1H	129.67
SCRI_RS_156009	C	C	1H	551855429	0	1H	129.67
SCRI_RS_165600	A	A	1H	551858464	0	1H	129.67
JHI-Hv50k-2016-55628	C	C	1H	551391553	0	1H	130.12
SCRI_RS_165434	A	A	1H	552908418	0	1H	130.59
12_20599	A	A	1H	553959547	0	1H	130.81
12_30517	A	A	1H	553137219	0	1H	130.81
JHI-Hv50k-2016-55948	C	C	1H	553059257	0	1H	130.81
JHI-Hv50k-2016-55950	C	C	1H	553066819	0	1H	130.81
JHI-Hv50k-2016-55958	G	G	1H	553137811	0	1H	130.81
JHI-Hv50k-2016-55968	A	A	1H	553203810	0	1H	130.81
JHI-Hv50k-2016-55969	T	T	1H	553203955	0	1H	130.81
JHI-Hv50k-2016-56022	T	T	1H	553238791	0	1H	130.81
JHI-Hv50k-2016-56046	C	C	1H	553246931	0	1H	130.81
JHI-Hv50k-2016-56492	C	C	1H	554283250	0	1H	130.81
JHI-Hv50k-2016-56682	G	G	1H	554564536	0	1H	130.81
JHI-Hv50k-2016-56761	G	G	1H	554709063	0	1H	130.81
JHI-Hv50k-2016-56802	C	C	1H	554817755	0	1H	130.81
JHI-Hv50k-2016-56816	G	G	1H	554834199	0	1H	130.81
JHI-Hv50k-2016-56823	A	A	1H	554847131	0	1H	130.81
JHI-Hv50k-2016-56824	G	G	1H	554847403	0	1H	130.81
SCRI_RS_143790	C	C	1H	554561882	0	1H	130.81
SCRI_RS_152330	G	G	1H	554266483	0	1H	130.81
SCRI_RS_206337	T	T	1H	554283368	0	1H	130.81
SCRI_RS_214888	A	A	1H	552978371	0	1H	130.81
SCRI_RS_235776	G	G	1H	554846817	0	1H	130.81
JHI-Hv50k-2016-56142	T	T	1H	553902352	0	1H	131.94
JHI-Hv50k-2016-56402	A	A	1H	554115147	0	1H	131.94
JHI-Hv50k-2016-56414	G	G	1H	554147969	0	1H	131.94
JHI-Hv50k-2016-56431	C	C	1H	554149527	0	1H	131.94
JHI-Hv50k-2016-57522	G	G	1H	556777499	0	1H	131.94
SCRI_RS_132472	T	T	1H	556777555	0	1H	131.94
SCRI_RS_149094	A	A	1H	554149434	0	1H	131.94
SCRI_RS_187051	G	G	1H	554062585	0	1H	131.94
SCRI_RS_236175	T	T	1H	554148132	0	1H	131.94
JHI-Hv50k-2016-57475	A	A	1H	556480765	0	1H	132.08
SCRI_RS_175218	C	C	1H	556480813	0	1H	132.08
12_10746	G	G	1H	556179932	0	1H	132.37
JHI-Hv50k-2016-56943	C	C	1H	555419251	0	1H	132.37
JHI-Hv50k-2016-57256	A	A	1H	556178374	0	1H	132.37
JHI-Hv50k-2016-57394	C	C	1H	556418659	0	1H	132.37
JHI-Hv50k-2016-57400	C	C	1H	556418763	0	1H	132.37
JHI-Hv50k-2016-57493	A	A	1H	556673951	0	1H	132.37
SCRI_RS_153896	T	T	1H	555421485	0	1H	132.37
SCRI_RS_158298	A	A	1H	555420431	0	1H	132.37
12_30231	T	T	1H	556387099	0	1H	132.51
JHI-Hv50k-2016-57149	G	G	1H	555720691	0	1H	132.51
JHI-Hv50k-2016-57299	C	C	1H	556378955	0	1H	132.51
JHI-Hv50k-2016-57599	T	T	1H	556833539	0	1H	132.72
JHI-Hv50k-2016-57670	C	C	1H	556901635	0	1H	132.72
JHI-Hv50k-2016-57695	T	T	1H	556905246	0	1H	132.72
JHI-Hv50k-2016-58169	G	G	1H	557992802	0	1H	132.72
JHI-Hv50k-2016-58173	T	T	1H	557994070	0	1H	132.72
JHI-Hv50k-2016-58202	T	T	1H	558020501	0	1H	132.72
JHI-Hv50k-2016-58225	T	T	1H	558023239	0	1H	132.72
SCRI_RS_154621	C	C	1H	556905464	0	1H	132.72
JHI-Hv50k-2016-57703	T	T	1H	556906349	0	1H	132.86
JHI-Hv50k-2016-57831	C	C	1H	557109167	0	1H	132.86
JHI-Hv50k-2016-58039	G	G	1H	557839175	0	1H	132.86
JHI-Hv50k-2016-58114	T	T	1H	557949729	0	1H	132.86
JHI-Hv50k-2016-58420	C	C	1H	558225979	0	1H	132.86
JHI-Hv50k-2016-58495	C	C	1H	558418541	0	1H	132.86
SCRI_RS_195067	C	C	1H	556782667	0	1H	132.86
SCRI_RS_52789	G	G	1H	558414571	0	1H	132.86
JHI-Hv50k-2016-58521	A	A	2H	27431	0	2H	0
JHI-Hv50k-2016-58568	T	T	2H	134576	0	2H	0
JHI-Hv50k-2016-58887	A	A	2H	829672	0	2H	0
JHI-Hv50k-2016-58951	A	A	2H	832739	0	2H	0
JHI-Hv50k-2016-59321	G	G	2H	1213896	0	2H	0
JHI-Hv50k-2016-59332	G	G	2H	1214275	0	2H	0
JHI-Hv50k-2016-59367	T	T	2H	1215357	0	2H	0
SCRI_RS_166806	G	G	2H	26308	0	2H	0
SCRI_RS_187638	C	C	2H	31115	0	2H	0
SCRI_RS_225720	T	T	2H	37521	0	2H	0
JHI-Hv50k-2016-59425	A	A	2H	1265556	0	2H	0.99
JHI-Hv50k-2016-58622	C	C	2H	212492	0	2H	1.98
JHI-Hv50k-2016-58788	C	C	2H	764908	0	2H	1.98
JHI-Hv50k-2016-59032	T	T	2H	845123	0	2H	1.98
JHI-Hv50k-2016-59047	G	G	2H	846704	0	2H	1.98
JHI-Hv50k-2016-59270	C	C	2H	1027793	0	2H	1.98
JHI-Hv50k-2016-59276	A	A	2H	1029226	0	2H	1.98
JHI-Hv50k-2016-59683	C	C	2H	1564633	0	2H	2.12
JHI-Hv50k-2016-59685	C	C	2H	1564888	0	2H	2.12
JHI-Hv50k-2016-59934	C	C	2H	2167147	0	2H	2.12
JHI-Hv50k-2016-60468	T	T	2H	2900843	0	2H	2.12
JHI-Hv50k-2016-60689	C	C	2H	3273787	0	2H	2.12
JHI-Hv50k-2016-60701	G	G	2H	3275686	0	2H	2.12
JHI-Hv50k-2016-60708	G	G	2H	3276060	0	2H	2.12
JHI-Hv50k-2016-60733	T	T	2H	3325488	0	2H	2.12
JHI-Hv50k-2016-60800	G	G	2H	3346783	0	2H	2.12
JHI-Hv50k-2016-60953	T	T	2H	3728797	0	2H	2.12
SCRI_RS_136200	T	T	2H	2850260	0	2H	2.12
SCRI_RS_139708	A	A	2H	3732303	0	2H	2.12
SCRI_RS_166816	A	A	2H	2773000	0	2H	2.12
SCRI_RS_175550	T	T	2H	2847136	0	2H	2.12
JHI-Hv50k-2016-59645	A	A	2H	1549615	0	2H	2.16
JHI-Hv50k-2016-59871	C	C	2H	2090475	0	2H	2.16
JHI-Hv50k-2016-59874	A	A	2H	2090784	0	2H	2.16
JHI-Hv50k-2016-60178	G	G	2H	2763227	0	2H	2.2
JHI-Hv50k-2016-60227	G	G	2H	2771427	0	2H	2.2
JHI-Hv50k-2016-60538	C	C	2H	2960326	0	2H	2.2
JHI-Hv50k-2016-60539	C	C	2H	2960449	0	2H	2.2
JHI-Hv50k-2016-61019	T	T	2H	3739144	0	2H	2.2
JHI-Hv50k-2016-61068	T	T	2H	3746340	0	2H	2.2
SCRI_RS_135585	T	T	2H	3740075	0	2H	2.2
SCRI_RS_163314	C	C	2H	3737312	0	2H	2.2
SCRI_RS_165171	C	C	2H	2768976	0	2H	2.2
SCRI_RS_10642	T	T	2H	5023326	0	2H	2.27
JHI-Hv50k-2016-61462	C	C	2H	4413422	0	2H	3.82
JHI-Hv50k-2016-61614	G	G	2H	4547534	0	2H	3.82
JHI-Hv50k-2016-61113	T	T	2H	3812672	0	2H	4.01
SCRI_RS_174552	A	A	2H	4233056	0	2H	4.29
12_21415	C	C	2H	6193157	0	2H	4.53
JHI-Hv50k-2016-61935	G	G	2H	6026845	0	2H	4.53
JHI-Hv50k-2016-62021	G	G	2H	6180862	0	2H	4.53
JHI-Hv50k-2016-62049	C	C	2H	6191183	0	2H	4.53
JHI-Hv50k-2016-62050	A	A	2H	6191297	0	2H	4.53
JHI-Hv50k-2016-62051	A	A	2H	6191325	0	2H	4.53
JHI-Hv50k-2016-62139	T	T	2H	6223904	0	2H	4.53
JHI-Hv50k-2016-62306	G	G	2H	6427001	0	2H	4.53
JHI-Hv50k-2016-62310	G	G	2H	6427378	0	2H	4.53
JHI-Hv50k-2016-62318	T	T	2H	6428257	0	2H	4.53
JHI-Hv50k-2016-62362	T	T	2H	6432544	0	2H	4.53
SCRI_RS_146936	T	T	2H	6190507	0	2H	4.53
SCRI_RS_184395	A	A	2H	6428458	0	2H	4.53
SCRI_RS_184899	T	T	2H	6169466	0	2H	4.53
12_10718	G	G	2H	5692055	0	2H	4.59
JHI-Hv50k-2016-61157	T	T	2H	3990325	0	2H	4.59
JHI-Hv50k-2016-61178	C	C	2H	3994132	0	2H	4.59
JHI-Hv50k-2016-61411	A	A	2H	4338888	0	2H	4.59
JHI-Hv50k-2016-61515	T	T	2H	4427872	0	2H	4.59
JHI-Hv50k-2016-61728	A	A	2H	4688668	0	2H	4.59
JHI-Hv50k-2016-61865	A	A	2H	5691461	0	2H	4.59
SCRI_RS_128813	C	C	2H	3990433	0	2H	4.59
SCRI_RS_211923	T	T	2H	4332694	0	2H	4.59
JHI-Hv50k-2016-61729	G	G	2H	4689465	0	2H	4.9
JHI-Hv50k-2016-62334	G	G	2H	6430095	0	2H	4.96
12_30132	G	G	2H	5332638	0	2H	5.38
JHI-Hv50k-2016-62542	G	G	2H	6957877	0	2H	5.52
JHI-Hv50k-2016-62708	G	G	2H	7279528	0	2H	5.52
JHI-Hv50k-2016-62796	C	C	2H	7353276	0	2H	5.52
JHI-Hv50k-2016-63147	A	A	2H	8567321	0	2H	5.52
JHI-Hv50k-2016-63299	A	A	2H	8945111	0	2H	5.52
JHI-Hv50k-2016-63322	G	G	2H	8953609	0	2H	5.52
JHI-Hv50k-2016-63327	G	G	2H	8954366	0	2H	5.52
JHI-Hv50k-2016-63413	T	T	2H	9041657	0	2H	5.52
SCRI_RS_156845	C	C	2H	7351627	0	2H	5.52
SCRI_RS_224245	G	G	2H	7352770	0	2H	5.52
SCRI_RS_227507	A	A	2H	7278761	0	2H	5.52
SCRI_RS_238263	T	T	2H	9041828	0	2H	5.52
JHI-Hv50k-2016-62455	T	T	2H	6753815	0	2H	5.88
JHI-Hv50k-2016-62473	A	A	2H	6755829	0	2H	5.88
JHI-Hv50k-2016-62596	A	A	2H	7046402	0	2H	5.88
JHI-Hv50k-2016-62678	T	T	2H	7269359	0	2H	6.37
SCRI_RS_221776	C	C	2H	7268383	0	2H	6.37
JHI-Hv50k-2016-63724	T	T	2H	9344943	0	2H	6.44
JHI-Hv50k-2016-63863	G	G	2H	9611800	0	2H	6.44
JHI-Hv50k-2016-63979	T	T	2H	9845349	0	2H	6.44
JHI-Hv50k-2016-64088	G	G	2H	10054562	0	2H	6.44
SCRI_RS_169758	T	T	2H	10055297	0	2H	6.44
SCRI_RS_187012	C	C	2H	10050718	0	2H	6.44
SCRI_RS_88391	T	T	2H	10900150	0	2H	6.44
JHI-Hv50k-2016-63733	A	A	2H	9398345	0	2H	6.52
JHI-Hv50k-2016-63792	G	G	2H	9407676	0	2H	6.52
JHI-Hv50k-2016-64055	A	A	2H	10031266	0	2H	6.52
JHI-Hv50k-2016-64100	A	A	2H	10217339	0	2H	6.52
SCRI_RS_133377	A	A	2H	9641347	0	2H	6.52
SCRI_RS_13476	G	G	2H	9669793	0	2H	6.52
JHI-Hv50k-2016-64131	A	A	2H	10388420	0	2H	6.91
12_10592	G	G	2H	11634499	0	2H	7.44
JHI-Hv50k-2016-64331	T	T	2H	11118706	0	2H	7.44
JHI-Hv50k-2016-64423	A	A	2H	11126573	0	2H	7.44
JHI-Hv50k-2016-64531	T	T	2H	11289183	0	2H	7.44
JHI-Hv50k-2016-64537	A	A	2H	11291582	0	2H	7.44
JHI-Hv50k-2016-64712	T	T	2H	11396778	0	2H	7.44
JHI-Hv50k-2016-64719	G	G	2H	11397075	0	2H	7.44
JHI-Hv50k-2016-64720	C	C	2H	11397230	0	2H	7.44
JHI-Hv50k-2016-64806	G	G	2H	11635445	0	2H	7.44
JHI-Hv50k-2016-64844	C	C	2H	11719663	0	2H	7.44
JHI-Hv50k-2016-64881	A	A	2H	11898369	0	2H	7.44
JHI-Hv50k-2016-64914	A	A	2H	11906084	0	2H	7.44
JHI-Hv50k-2016-64925	A	A	2H	11907129	0	2H	7.44
JHI-Hv50k-2016-65236	C	C	2H	12238955	0	2H	7.44
JHI-Hv50k-2016-65256	G	G	2H	12242092	0	2H	7.44
SCRI_RS_103515	T	T	2H	12239941	0	2H	7.44
SCRI_RS_141753	G	G	2H	12236846	0	2H	7.44
SCRI_RS_164876	T	T	2H	11118072	0	2H	7.44
SCRI_RS_167465	C	C	2H	11898430	0	2H	7.44
SCRI_RS_196276	C	C	2H	11124214	0	2H	7.44
12_30424	G	G	2H	11270655	0	2H	7.61
JHI-Hv50k-2016-64667	C	C	2H	11390698	0	2H	7.61
JHI-Hv50k-2016-64670	T	T	2H	11390911	0	2H	7.61
JHI-Hv50k-2016-64675	C	C	2H	11391585	0	2H	7.61
SCRI_RS_177330	G	G	2H	11316519	0	2H	7.61
JHI-Hv50k-2016-64655	C	C	2H	11389744	0	2H	7.79
JHI-Hv50k-2016-64964	C	C	2H	11999053	0	2H	7.79
JHI-Hv50k-2016-65040	T	T	2H	12012851	0	2H	7.79
JHI-Hv50k-2016-65068	T	T	2H	12014765	0	2H	7.79
JHI-Hv50k-2016-65070	C	C	2H	12014836	0	2H	7.79
SCRI_RS_224641	C	C	2H	12200477	0	2H	7.79
JHI-Hv50k-2016-65176	A	A	2H	12212589	0	2H	7.93
JHI-Hv50k-2016-65186	G	G	2H	12213031	0	2H	7.93
SCRI_RS_162694	A	A	2H	12212643	0	2H	7.93
JHI-Hv50k-2016-63482	C	C	2H	9175877	0	2H	8.19
JHI-Hv50k-2016-63496	T	T	2H	9180969	0	2H	8.19
SCRI_RS_146997	C	C	2H	9181389	0	2H	8.19
SCRI_RS_175603	C	C	2H	9173880	0	2H	8.19
SCRI_RS_182210	G	G	2H	9181668	0	2H	8.19
SCRI_RS_190048	C	C	2H	9176236	0	2H	8.19
SCRI_RS_232722	G	G	2H	9180222	0	2H	8.19
JHI-Hv50k-2016-65329	A	A	2H	12354465	0	2H	8.29
JHI-Hv50k-2016-65394	C	C	2H	12693767	0	2H	8.29
JHI-Hv50k-2016-65398	C	C	2H	12694667	0	2H	8.29
SCRI_RS_159503	G	G	2H	12801280	0	2H	8.29
SCRI_RS_173604	C	C	2H	13265856	0	2H	8.29
12_10430	A	A	2H	12868404	0	2H	8.57
12_10502	G	G	2H	13236398	0	2H	8.57
JHI-Hv50k-2016-65472	T	T	2H	12863074	0	2H	8.57
JHI-Hv50k-2016-65476	G	G	2H	12863581	0	2H	8.57
JHI-Hv50k-2016-65511	G	G	2H	12868227	0	2H	8.57
JHI-Hv50k-2016-65512	A	A	2H	12868404	0	2H	8.57
JHI-Hv50k-2016-65609	A	A	2H	13005058	0	2H	8.57
JHI-Hv50k-2016-65615	C	C	2H	13005321	0	2H	8.57
JHI-Hv50k-2016-65824	A	A	2H	13104264	0	2H	8.57
JHI-Hv50k-2016-65856	C	C	2H	13106462	0	2H	8.57
JHI-Hv50k-2016-65882	T	T	2H	13109325	0	2H	8.57
JHI-Hv50k-2016-65903	A	A	2H	13133863	0	2H	8.57
JHI-Hv50k-2016-66195	G	G	2H	13288150	0	2H	8.57
JHI-Hv50k-2016-66197	G	G	2H	13288246	0	2H	8.57
JHI-Hv50k-2016-66354	A	A	2H	13508710	0	2H	8.57
JHI-Hv50k-2016-66583	G	G	2H	14013657	0	2H	8.57
JHI-Hv50k-2016-66588	C	C	2H	14015140	0	2H	8.57
JHI-Hv50k-2016-66640	C	C	2H	14087144	0	2H	8.57
JHI-Hv50k-2016-66648	T	T	2H	14088364	0	2H	8.57
JHI-Hv50k-2016-66678	A	A	2H	14102379	0	2H	8.57
JHI-Hv50k-2016-66683	G	G	2H	14102571	0	2H	8.57
SCRI_RS_192552	G	G	2H	12868672	0	2H	8.57
SCRI_RS_193452	T	T	2H	12951150	0	2H	8.57
SCRI_RS_231057	C	C	2H	14014392	0	2H	8.57
JHI-Hv50k-2016-65928	T	T	2H	13135603	0	2H	8.85
JHI-Hv50k-2016-65933	T	T	2H	13136250	0	2H	8.85
JHI-Hv50k-2016-65937	T	T	2H	13137194	0	2H	8.85
JHI-Hv50k-2016-66556	C	C	2H	13863264	0	2H	8.85
JHI-Hv50k-2016-64557	C	C	2H	11310450	0	2H	9
JHI-Hv50k-2016-67739	T	T	2H	15560152	0	2H	9.21
12_30155	G	G	2H	16221898	0	2H	9.35
JHI-Hv50k-2016-66810	T	T	2H	14295588	0	2H	9.35
JHI-Hv50k-2016-67019	C	C	2H	14599286	0	2H	9.35
JHI-Hv50k-2016-67427	C	C	2H	14995716	0	2H	9.35
JHI-Hv50k-2016-67492	G	G	2H	15320801	0	2H	9.35
JHI-Hv50k-2016-67512	G	G	2H	15345002	0	2H	9.35
JHI-Hv50k-2016-67539	A	A	2H	15379991	0	2H	9.35
JHI-Hv50k-2016-67559	G	G	2H	15423941	0	2H	9.35
JHI-Hv50k-2016-67577	C	C	2H	15437520	0	2H	9.35
JHI-Hv50k-2016-67586	C	C	2H	15455493	0	2H	9.35
JHI-Hv50k-2016-67667	T	T	2H	15512964	0	2H	9.35
JHI-Hv50k-2016-67690	A	A	2H	15521699	0	2H	9.35
JHI-Hv50k-2016-67695	T	T	2H	15523985	0	2H	9.35
JHI-Hv50k-2016-67767	T	T	2H	16098998	0	2H	9.35
SCRI_RS_157480	T	T	2H	16189787	0	2H	9.35
SCRI_RS_605	G	G	2H	15541232	0	2H	9.35
JHI-Hv50k-2016-67903	C	C	2H	16422815	0	2H	10.48
JHI-Hv50k-2016-68007	A	A	2H	16749051	0	2H	10.94
JHI-Hv50k-2016-68195	T	T	2H	16813871	0	2H	10.94
JHI-Hv50k-2016-67883	C	C	2H	16409825	0	2H	11.4
JHI-Hv50k-2016-68102	G	G	2H	16801729	0	2H	11.4
JHI-Hv50k-2016-68110	T	T	2H	16802632	0	2H	11.4
JHI-Hv50k-2016-68168	G	G	2H	16812493	0	2H	11.4
JHI-Hv50k-2016-68176	G	G	2H	16812712	0	2H	11.4
JHI-Hv50k-2016-68187	C	C	2H	16813092	0	2H	11.4
JHI-Hv50k-2016-68223	A	A	2H	16819676	0	2H	11.4
JHI-Hv50k-2016-68257	G	G	2H	16822637	0	2H	11.4
JHI-Hv50k-2016-68364	G	G	2H	16961468	0	2H	11.4
JHI-Hv50k-2016-68388	G	G	2H	16964616	0	2H	11.4
JHI-Hv50k-2016-68389	C	C	2H	16964743	0	2H	11.4
JHI-Hv50k-2016-68390	T	T	2H	16965052	0	2H	11.4
JHI-Hv50k-2016-68394	A	A	2H	16965539	0	2H	11.4
JHI-Hv50k-2016-68424	C	C	2H	17154896	0	2H	11.4
SCRI_RS_160747	C	C	2H	16965199	0	2H	11.4
12_30631	A	A	2H	18521931	0	2H	12.11
JHI-Hv50k-2016-68472	T	T	2H	17271336	0	2H	12.11
JHI-Hv50k-2016-68480	T	T	2H	17272067	0	2H	12.11
JHI-Hv50k-2016-68606	G	G	2H	17805632	0	2H	12.11
JHI-Hv50k-2016-68610	A	A	2H	17806461	0	2H	12.11
JHI-Hv50k-2016-68764	A	A	2H	18515806	0	2H	12.11
JHI-Hv50k-2016-68765	C	C	2H	18515881	0	2H	12.11
JHI-Hv50k-2016-68771	C	C	2H	18516139	0	2H	12.11
JHI-Hv50k-2016-68772	C	C	2H	18516491	0	2H	12.11
JHI-Hv50k-2016-68794	A	A	2H	18519602	0	2H	12.11
JHI-Hv50k-2016-68796	T	T	2H	18519775	0	2H	12.11
JHI-Hv50k-2016-68827	G	G	2H	18543578	0	2H	12.11
JHI-Hv50k-2016-68843	A	A	2H	18544782	0	2H	12.11
SCRI_RS_141564	A	A	2H	18589428	0	2H	12.11
JHI-Hv50k-2016-68740	G	G	2H	18297997	0	2H	12.25
JHI-Hv50k-2016-68910	G	G	2H	18655792	0	2H	12.25
JHI-Hv50k-2016-68911	T	T	2H	18655911	0	2H	12.25
JHI-Hv50k-2016-68926	C	C	2H	18657760	0	2H	12.25
JHI-Hv50k-2016-68931	A	A	2H	18658962	0	2H	12.25
JHI-Hv50k-2016-68940	A	A	2H	18659799	0	2H	12.25
JHI-Hv50k-2016-68998	G	G	2H	18671919	0	2H	12.25
JHI-Hv50k-2016-69034	C	T	2H	18681387	1	2H	12.25
JHI-Hv50k-2016-69167	G	A	2H	18772783	1	2H	12.25
JHI-Hv50k-2016-69206	G	G	2H	18811200	0	2H	12.25
SCRI_RS_152744	A	C	2H	18771510	1	2H	12.25
SCRI_RS_158433	C	C	2H	18671578	0	2H	12.25
SCRI_RS_231806	G	G	2H	18835372	0	2H	12.25
JHI-Hv50k-2016-68866	G	G	2H	18547823	0	2H	12.54
JHI-Hv50k-2016-69628	C	A	2H	19469597	1	2H	12.54
JHI-Hv50k-2016-69258	G	A	2H	18977543	1	2H	12.75
JHI-Hv50k-2016-69374	A	G	2H	19062234	1	2H	12.75
JHI-Hv50k-2016-69414	A	A	2H	19075979	0	2H	12.75
JHI-Hv50k-2016-69685	G	A	2H	19618409	1	2H	12.75
JHI-Hv50k-2016-69688	C	T	2H	19619940	1	2H	12.75
JHI-Hv50k-2016-69730	C	T	2H	19670887	1	2H	12.75
JHI-Hv50k-2016-69896	T	G	2H	19901760	1	2H	12.75
JHI-Hv50k-2016-69929	T	C	2H	19958869	1	2H	12.75
JHI-Hv50k-2016-69985	A	G	2H	19964874	1	2H	12.75
JHI-Hv50k-2016-69986	G	G	2H	19965024	0	2H	12.75
JHI-Hv50k-2016-70026	G	G	2H	19982397	0	2H	12.75
JHI-Hv50k-2016-70030	T	T	2H	19982707	0	2H	12.75
JHI-Hv50k-2016-70034	A	C	2H	19983182	1	2H	12.75
JHI-Hv50k-2016-70040	G	T	2H	19983816	1	2H	12.75
JHI-Hv50k-2016-70211	G	G	2H	20087300	0	2H	12.75
JHI-Hv50k-2016-70213	G	G	2H	20089073	0	2H	12.75
JHI-Hv50k-2016-70214	G	G	2H	20089136	0	2H	12.75
JHI-Hv50k-2016-70233	G	A	2H	20091752	1	2H	12.75
JHI-Hv50k-2016-70315	G	G	2H	20097451	0	2H	12.75
JHI-Hv50k-2016-70316	A	G	2H	20097480	1	2H	12.75
SCRI_RS_108647	C	C	2H	19617313	0	2H	12.75
SCRI_RS_226348	G	G	2H	19076303	0	2H	12.75
JHI-Hv50k-2016-69235	A	C	2H	18943379	1	2H	13.31
JHI-Hv50k-2016-69322	T	C	2H	19007522	1	2H	13.31
JHI-Hv50k-2016-69341	A	G	2H	19008228	1	2H	13.31
JHI-Hv50k-2016-69854	T	G	2H	19825377	1	2H	13.31
JHI-Hv50k-2016-69860	A	C	2H	19827096	1	2H	13.31
JHI-Hv50k-2016-70377	T	T	2H	20580400	0	2H	13.46
JHI-Hv50k-2016-70046	G	G	2H	20046667	0	2H	13.53
JHI-Hv50k-2016-70065	T	T	2H	20048738	0	2H	13.53
JHI-Hv50k-2016-70074	C	C	2H	20049655	0	2H	13.53
JHI-Hv50k-2016-70142	T	T	2H	20070152	0	2H	13.53
SCRI_RS_194812	G	G	2H	20049733	0	2H	13.53
JHI-Hv50k-2016-70484	T	C	2H	21198503	1	2H	14.38
JHI-Hv50k-2016-70617	A	A	2H	21419559	0	2H	14.38
JHI-Hv50k-2016-71428	A	A	2H	23191092	0	2H	14.38
SCRI_RS_154683	T	C	2H	21812642	1	2H	14.38
SCRI_RS_198643	G	C	2H	23189369	1	2H	14.38
JHI-Hv50k-2016-70540	A	A	2H	21396157	0	2H	14.48
JHI-Hv50k-2016-70544	G	G	2H	21396478	0	2H	14.48
JHI-Hv50k-2016-70545	C	T	2H	21396579	1	2H	14.48
JHI-Hv50k-2016-70670	C	A	2H	21505081	1	2H	14.48
JHI-Hv50k-2016-70686	T	T	2H	21506762	0	2H	14.48
SCRI_RS_168461	A	G	2H	21509540	1	2H	14.48
12_31284	A	A	2H	22398480	0	2H	15.37
JHI-Hv50k-2016-70717	A	G	2H	21535907	1	2H	15.37
JHI-Hv50k-2016-70720	A	A	2H	21536166	0	2H	15.37
JHI-Hv50k-2016-70724	C	T	2H	21553994	1	2H	15.37
JHI-Hv50k-2016-70793	T	C	2H	21819950	1	2H	15.37
JHI-Hv50k-2016-70801	A	G	2H	21821052	1	2H	15.37
JHI-Hv50k-2016-70829	G	A	2H	21845715	1	2H	15.37
JHI-Hv50k-2016-70850	G	T	2H	21851550	1	2H	15.37
JHI-Hv50k-2016-70895	G	A	2H	22221728	1	2H	15.37
JHI-Hv50k-2016-70949	C	T	2H	22304903	1	2H	15.37
JHI-Hv50k-2016-71005	G	G	2H	22374676	0	2H	15.37
JHI-Hv50k-2016-71006	G	A	2H	22375016	1	2H	15.37
JHI-Hv50k-2016-71064	A	A	2H	22398868	0	2H	15.37
JHI-Hv50k-2016-71065	T	C	2H	22399065	1	2H	15.37
JHI-Hv50k-2016-71085	C	C	2H	22446535	0	2H	15.37
JHI-Hv50k-2016-71118	A	G	2H	22595486	1	2H	15.37
JHI-Hv50k-2016-71174	A	G	2H	22709244	1	2H	15.37
JHI-Hv50k-2016-71195	C	T	2H	22716120	1	2H	15.37
JHI-Hv50k-2016-71369	G	A	2H	23118443	1	2H	15.37
JHI-Hv50k-2016-71533	T	T	2H	23217764	0	2H	15.37
JHI-Hv50k-2016-71761	A	C	2H	23432118	1	2H	15.37
JHI-Hv50k-2016-71784	G	A	2H	23484021	1	2H	15.37
JHI-Hv50k-2016-71791	T	C	2H	23485321	1	2H	15.37
JHI-Hv50k-2016-71792	C	C	2H	23485824	0	2H	15.37
JHI-Hv50k-2016-71813	T	C	2H	23653365	1	2H	15.37
JHI-Hv50k-2016-71844	C	C	2H	23858260	0	2H	15.37
SCRI_RS_106759	C	G	2H	21849218	1	2H	15.37
SCRI_RS_149462	T	T	2H	22225428	0	2H	15.37
SCRI_RS_153226	A	A	2H	21536161	0	2H	15.37
SCRI_RS_179003	A	G	2H	21822615	1	2H	15.37
SCRI_RS_188987	T	G	2H	22226572	1	2H	15.37
JHI-Hv50k-2016-71912	C	T	2H	24559712	1	2H	16.78
JHI-Hv50k-2016-71922	T	C	2H	24565334	1	2H	16.78
JHI-Hv50k-2016-71929	G	G	2H	24792432	0	2H	16.78
SCRI_RS_159228	C	C	2H	24866696	0	2H	16.78
JHI-Hv50k-2016-72079	C	T	2H	25148431	1	2H	17.56
JHI-Hv50k-2016-72108	A	A	2H	25153658	0	2H	17.56
JHI-Hv50k-2016-72154	G	T	2H	25566833	1	2H	18.13
JHI-Hv50k-2016-72236	A	G	2H	25840174	1	2H	18.91
JHI-Hv50k-2016-72239	C	A	2H	25840537	1	2H	18.91
JHI-Hv50k-2016-72291	C	T	2H	26017473	1	2H	18.91
JHI-Hv50k-2016-72354	G	A	2H	26122009	1	2H	18.91
JHI-Hv50k-2016-72378	A	G	2H	26123422	1	2H	18.91
JHI-Hv50k-2016-72492	C	C	2H	26300749	0	2H	18.91
JHI-Hv50k-2016-72497	C	T	2H	26301027	1	2H	18.91
JHI-Hv50k-2016-72530	G	T	2H	26302864	1	2H	18.91
JHI-Hv50k-2016-72531	A	G	2H	26302933	1	2H	18.91
JHI-Hv50k-2016-72704	G	A	2H	27041407	1	2H	18.91
JHI-Hv50k-2016-72712	G	A	2H	27041829	1	2H	18.91
JHI-Hv50k-2016-72943	A	G	2H	27512172	1	2H	18.91
JHI-Hv50k-2016-72946	C	T	2H	27512415	1	2H	18.91
JHI-Hv50k-2016-73121	C	C	2H	28612511	0	2H	18.91
JHI-Hv50k-2016-73122	C	T	2H	28612698	1	2H	18.91
JHI-Hv50k-2016-73299	C	C	2H	28768475	0	2H	18.91
SCRI_RS_145190	G	A	2H	26954065	1	2H	18.91
SCRI_RS_196192	G	A	2H	26048481	1	2H	18.91
SCRI_RS_205712	T	C	2H	25840550	1	2H	18.91
SCRI_RS_210172	T	C	2H	28063882	1	2H	18.91
SCRI_RS_233272	G	T	2H	27378150	1	2H	18.91
JHI-Hv50k-2016-73052	T	C	2H	28277612	1	2H	19.05
JHI-Hv50k-2016-73140	G	A	2H	28616983	1	2H	19.05
JHI-Hv50k-2016-73174	A	C	2H	28664945	1	2H	19.05
BK_12	A	C	2H	29125743	1	2H	19.9
BK_13	C	C	2H	29126530	0	2H	19.9
BK_14	A	G	2H	29127021	1	2H	19.9
12_30870	C	A	2H	29126143	1	2H	19.9
12_30872	G	A	2H	29124597	1	2H	19.9
JHI-Hv50k-2016-73258	C	C	2H	28728652	0	2H	19.9
JHI-Hv50k-2016-73361	A	C	2H	28875558	1	2H	19.9
JHI-Hv50k-2016-73391	G	A	2H	29040103	1	2H	19.9
JHI-Hv50k-2016-73393	C	C	2H	29040815	0	2H	19.9
JHI-Hv50k-2016-73417	C	T	2H	29125151	1	2H	19.9
JHI-Hv50k-2016-73422	G	A	2H	29126332	1	2H	19.9
JHI-Hv50k-2016-73438	T	C	2H	29127707	1	2H	19.9
JHI-Hv50k-2016-73487	A	G	2H	29194176	1	2H	19.9
JHI-Hv50k-2016-73500	C	T	2H	29201453	1	2H	19.9
JHI-Hv50k-2016-73501	G	T	2H	29201516	1	2H	19.9
JHI-Hv50k-2016-73510	C	T	2H	29201894	1	2H	19.9
JHI-Hv50k-2016-73545	A	G	2H	29203722	1	2H	19.9
JHI-Hv50k-2016-73697	G	A	2H	29727329	1	2H	19.9
SCRI_RS_195810	G	G	2H	29203947	0	2H	19.9
JHI-Hv50k-2016-73723	T	C	2H	29736025	1	2H	22.17
SCRI_RS_188893	C	T	2H	29839795	1	2H	22.17
JHI-Hv50k-2016-74014	T	T	2H	30713993	0	2H	23.02
JHI-Hv50k-2016-73812	C	T	2H	29917297	1	2H	23.09
JHI-Hv50k-2016-73822	C	C	2H	29918395	0	2H	23.09
JHI-Hv50k-2016-73966	T	T	2H	30348431	0	2H	23.09
JHI-Hv50k-2016-73840	C	C	2H	29991201	0	2H	23.16
JHI-Hv50k-2016-74038	A	A	2H	30895006	0	2H	23.16
JHI-Hv50k-2016-74044	G	G	2H	30897368	0	2H	23.16
JHI-Hv50k-2016-74088	G	G	2H	31153517	0	2H	23.16
JHI-Hv50k-2016-74094	T	T	2H	31204495	0	2H	23.16
JHI-Hv50k-2016-74101	G	G	2H	31204967	0	2H	23.16
JHI-Hv50k-2016-74262	G	G	2H	31756879	0	2H	23.16
JHI-Hv50k-2016-74284	A	A	2H	31771150	0	2H	23.16
JHI-Hv50k-2016-74327	A	A	2H	31786664	0	2H	23.16
JHI-Hv50k-2016-74351	A	A	2H	31796333	0	2H	23.16
JHI-Hv50k-2016-74372	G	A	2H	31900365	1	2H	23.16
SCRI_RS_120529	C	C	2H	31559459	0	2H	23.16
SCRI_RS_170337	G	G	2H	30903032	0	2H	23.16
SCRI_RS_173164	C	C	2H	31796933	0	2H	23.16
SCRI_RS_182270	T	T	2H	31770963	0	2H	23.16
SCRI_RS_183655	A	A	2H	31772842	0	2H	23.16
SCRI_RS_186387	A	A	2H	30898435	0	2H	23.16
SCRI_RS_192783	G	G	2H	31563128	0	2H	23.16
SCRI_RS_239882	G	G	2H	31796285	0	2H	23.16
JHI-Hv50k-2016-74392	A	A	2H	31925370	0	2H	24.5
JHI-Hv50k-2016-74393	G	A	2H	31925640	1	2H	24.5
JHI-Hv50k-2016-74494	G	A	2H	32347727	1	2H	24.5
JHI-Hv50k-2016-74683	T	T	2H	32705709	0	2H	24.5
JHI-Hv50k-2016-74875	T	G	2H	33900600	1	2H	24.5
JHI-Hv50k-2016-74880	C	C	2H	33900891	0	2H	24.5
SCRI_RS_12516	G	G	2H	32081674	0	2H	24.5
SCRI_RS_186448	A	A	2H	32347862	0	2H	24.5
JHI-Hv50k-2016-74914	C	C	2H	34037400	0	2H	25.28
JHI-Hv50k-2016-74940	G	A	2H	34038529	1	2H	25.28
JHI-Hv50k-2016-74956	G	G	2H	34039973	0	2H	25.28
SCRI_RS_153693	T	C	2H	34039365	1	2H	25.28
SCRI_RS_155612	G	T	2H	34041178	1	2H	25.28
JHI-Hv50k-2016-75250	T	C	2H	35553519	1	2H	26.77
JHI-Hv50k-2016-75253	G	A	2H	35553862	1	2H	26.77
SCRI_RS_110647	C	T	2H	38251144	1	2H	37.5
JHI-Hv50k-2016-77415	G	G	2H	46832540	0	2H	37.96
SCRI_RS_174935	C	C	2H	46832133	0	2H	37.96
JHI-Hv50k-2016-75738	C	T	2H	38133863	1	2H	38.07
JHI-Hv50k-2016-75908	G	G	2H	38381010	0	2H	38.07
JHI-Hv50k-2016-75915	G	A	2H	38383942	1	2H	38.07
JHI-Hv50k-2016-77857	C	C	2H	49987151	0	2H	38.81
JHI-Hv50k-2016-77886	G	G	2H	49991307	0	2H	38.81
SCRI_RS_123295	C	C	2H	48197728	0	2H	38.81
SCRI_RS_206586	T	T	2H	49900858	0	2H	38.81
JHI-Hv50k-2016-76165	G	A	2H	38837013	1	2H	39.21
JHI-Hv50k-2016-76387	C	A	2H	39326792	1	2H	39.21
JHI-Hv50k-2016-76391	C	T	2H	39327388	1	2H	39.21
JHI-Hv50k-2016-76417	C	T	2H	39475413	1	2H	39.21
JHI-Hv50k-2016-76424	A	G	2H	39478066	1	2H	39.21
JHI-Hv50k-2016-76484	C	C	2H	39896757	0	2H	39.21
JHI-Hv50k-2016-76502	A	A	2H	39901265	0	2H	39.21
JHI-Hv50k-2016-76509	G	G	2H	39902482	0	2H	39.21
JHI-Hv50k-2016-77812	C	C	2H	49747561	0	2H	39.38
JHI-Hv50k-2016-77836	G	G	2H	49750885	0	2H	39.38
JHI-Hv50k-2016-77919	C	C	2H	50233548	0	2H	39.38
JHI-Hv50k-2016-77956	G	G	2H	50350875	0	2H	39.38
JHI-Hv50k-2016-77972	A	A	2H	50353102	0	2H	39.38
JHI-Hv50k-2016-78062	G	G	2H	50530026	0	2H	39.38
JHI-Hv50k-2016-78065	C	C	2H	50531289	0	2H	39.38
SCRI_RS_165427	T	T	2H	49747668	0	2H	39.38
SCRI_RS_207244	T	T	2H	50231273	0	2H	39.38
SCRI_RS_78277	C	C	2H	49982087	0	2H	39.38
12_30657	A	A	2H	50870267	0	2H	39.66
JHI-Hv50k-2016-78018	T	T	2H	50470576	0	2H	39.66
SCRI_RS_158687	C	C	2H	50516806	0	2H	39.66
SCRI_RS_81287	A	A	2H	50741051	0	2H	39.66
JHI-Hv50k-2016-78167	G	G	2H	50937741	0	2H	40.08
JHI-Hv50k-2016-78264	A	A	2H	51429754	0	2H	40.08
JHI-Hv50k-2016-78273	C	C	2H	51432274	0	2H	40.08
JHI-Hv50k-2016-78541	T	T	2H	52536398	0	2H	40.08
JHI-Hv50k-2016-78542	G	G	2H	52536820	0	2H	40.08
12_10296	A	A	2H	51222231	0	2H	40.09
JHI-Hv50k-2016-78196	A	A	2H	51218210	0	2H	40.09
JHI-Hv50k-2016-78226	G	G	2H	51223663	0	2H	40.09
SCRI_RS_137093	C	C	2H	51223176	0	2H	40.09
SCRI_RS_212932	G	G	2H	52686453	0	2H	40.09
JHI-Hv50k-2016-78233	A	A	2H	51234644	0	2H	40.23
JHI-Hv50k-2016-78425	C	C	2H	51929228	0	2H	40.23
JHI-Hv50k-2016-76651	G	A	2H	41250237	1	2H	40.33
JHI-Hv50k-2016-76775	A	A	2H	41957595	0	2H	40.33
JHI-Hv50k-2016-78625	G	G	2H	52892315	0	2H	40.33
12_20326	G	G	2H	54584401	0	2H	40.79
12_30432	A	A	2H	54762212	0	2H	40.79
JHI-Hv50k-2016-78947	G	G	2H	54574892	0	2H	40.79
JHI-Hv50k-2016-78989	A	A	2H	54579080	0	2H	40.79
JHI-Hv50k-2016-79028	G	G	2H	54582142	0	2H	40.79
JHI-Hv50k-2016-79032	G	G	2H	54582668	0	2H	40.79
JHI-Hv50k-2016-79150	A	A	2H	54790361	0	2H	40.79
JHI-Hv50k-2016-77038	T	T	2H	44786265	0	2H	40.89
JHI-Hv50k-2016-77039	C	C	2H	44786861	0	2H	40.89
JHI-Hv50k-2016-79228	C	C	2H	55713159	0	2H	41.22
JHI-Hv50k-2016-79235	G	G	2H	55713386	0	2H	41.22
JHI-Hv50k-2016-79268	T	T	2H	55785861	0	2H	41.22
SCRI_RS_120182	C	C	2H	45633426	0	2H	41.44
SCRI_RS_134823	C	C	2H	45695744	0	2H	41.44
JHI-Hv50k-2016-79345	G	G	2H	57276616	0	2H	41.86
JHI-Hv50k-2016-79381	G	G	2H	57312123	0	2H	41.86
JHI-Hv50k-2016-79413	G	G	2H	57825325	0	2H	41.86
JHI-Hv50k-2016-79433	G	G	2H	58178893	0	2H	41.86
JHI-Hv50k-2016-79537	C	C	2H	58528359	0	2H	41.86
JHI-Hv50k-2016-79541	T	T	2H	58528868	0	2H	41.86
JHI-Hv50k-2016-79663	G	G	2H	58545016	0	2H	41.86
JHI-Hv50k-2016-79696	C	C	2H	58680719	0	2H	41.86
JHI-Hv50k-2016-79711	C	C	2H	58722068	0	2H	41.86
JHI-Hv50k-2016-79854	C	C	2H	59214083	0	2H	41.86
JHI-Hv50k-2016-79870	T	T	2H	59216870	0	2H	41.86
SCRI_RS_141655	G	G	2H	58528525	0	2H	41.86
SCRI_RS_41263	T	T	2H	57311900	0	2H	41.86
JHI-Hv50k-2016-240368	C	C	4H	167369079	0	2H	43.62
JHI-Hv50k-2016-77529	A	A	2H	47473212	0	2H	43.62
JHI-Hv50k-2016-78835	T	T	2H	53708928	0	2H	43.62
JHI-Hv50k-2016-78838	G	G	2H	53712621	0	2H	43.62
JHI-Hv50k-2016-78863	C	C	2H	53908188	0	2H	43.62
JHI-Hv50k-2016-78907	C	C	2H	54260735	0	2H	43.62
SCRI_RS_174444	G	G	2H	54259000	0	2H	43.62
SCRI_RS_186954	A	A	2H	53909120	0	2H	43.62
JHI-Hv50k-2016-80202	G	G	2H	64610342	0	2H	43.84
JHI-Hv50k-2016-80221	G	G	2H	64765071	0	2H	43.84
JHI-Hv50k-2016-80251	C	C	2H	64785065	0	2H	43.84
JHI-Hv50k-2016-80310	A	A	2H	65078235	0	2H	43.84
JHI-Hv50k-2016-80398	C	C	2H	65549740	0	2H	43.84
JHI-Hv50k-2016-80399	G	G	2H	65549959	0	2H	43.84
JHI-Hv50k-2016-80417	G	G	2H	65722004	0	2H	43.84
SCRI_RS_171029	G	G	2H	65025031	0	2H	43.84
SCRI_RS_215094	T	T	2H	53902381	0	2H	44.16
JHI-Hv50k-2016-44436	C	C	1H	518957887	0	2H	44.69
JHI-Hv50k-2016-80034	G	G	2H	60915834	0	2H	44.69
JHI-Hv50k-2016-80181	G	G	2H	62056493	0	2H	44.69
12_10715	C	C	2H	62239304	0	2H	45.74
12_30029	G	G	2H	64369800	0	2H	45.74
12_30379	G	G	2H	63474180	0	2H	45.74
JHI-Hv50k-2016-80196	C	C	2H	64547923	0	2H	45.74
12_11340	G	G	2H	68631648	0	2H	46.39
JHI-Hv50k-2016-80726	G	G	2H	68011794	0	2H	46.39
JHI-Hv50k-2016-80779	G	G	2H	68631683	0	2H	46.39
JHI-Hv50k-2016-80801	C	C	2H	68782634	0	2H	46.39
JHI-Hv50k-2016-80834	C	C	2H	68974005	0	2H	46.39
JHI-Hv50k-2016-80867	T	T	2H	71222048	0	2H	46.39
JHI-Hv50k-2016-80427	A	A	2H	65793210	0	2H	46.77
JHI-Hv50k-2016-80488	C	C	2H	66004942	0	2H	46.77
JHI-Hv50k-2016-80498	T	T	2H	66375335	0	2H	46.77
JHI-Hv50k-2016-80513	C	C	2H	66380571	0	2H	46.77
12_20281	G	G	2H	67505683	0	2H	47.78
JHI-Hv50k-2016-80633	A	A	2H	67505084	0	2H	47.78
JHI-Hv50k-2016-80701	G	G	2H	67722920	0	2H	47.78
JHI-Hv50k-2016-80855	T	T	2H	69902739	0	2H	47.78
JHI-Hv50k-2016-81356	G	G	2H	75416453	0	2H	48.44
SCRI_RS_152206	T	T	2H	68787661	0	2H	48.44
JHI-Hv50k-2016-80859	C	C	2H	69925476	0	2H	48.51
JHI-Hv50k-2016-80864	A	A	2H	71046492	0	2H	48.58
JHI-Hv50k-2016-80885	A	A	2H	71249538	0	2H	48.58
JHI-Hv50k-2016-80931	T	T	2H	72589469	0	2H	48.58
SCRI_RS_237094	G	G	2H	74526181	0	2H	48.58
JHI-Hv50k-2016-81375	T	T	2H	75980517	0	2H	49.15
JHI-Hv50k-2016-81648	C	C	2H	78202337	0	2H	49.43
12_10219	G	G	2H	70575707	0	2H	49.73
12_30703	G	G	2H	71400580	0	2H	49.73
JHI-Hv50k-2016-80889	C	C	2H	71400879	0	2H	49.73
JHI-Hv50k-2016-80942	A	A	2H	72729981	0	2H	49.73
JHI-Hv50k-2016-82113	G	G	2H	79456923	0	2H	49.73
JHI-Hv50k-2016-82120	T	T	2H	79716139	0	2H	49.73
JHI-Hv50k-2016-82140	G	G	2H	79860409	0	2H	49.73
JHI-Hv50k-2016-81484	C	C	2H	76962192	0	2H	49.75
SCRI_RS_239231	A	A	2H	76954511	0	2H	49.75
12_31169	C	C	2H	80076216	0	2H	50.07
JHI-Hv50k-2016-81745	G	G	2H	78370084	0	2H	50.07
JHI-Hv50k-2016-82128	A	A	2H	79849211	0	2H	50.07
SCRI_RS_139793	A	A	2H	74596988	0	2H	50.07
JHI-Hv50k-2016-81619	G	G	2H	78169908	0	2H	50.35
SCRI_RS_8366	G	G	2H	78371876	0	2H	50.35
JHI-Hv50k-2016-81522	T	T	2H	77494227	0	2H	50.5
JHI-Hv50k-2016-82309	C	C	2H	80972693	0	2H	50.92
JHI-Hv50k-2016-82364	C	C	2H	81782630	0	2H	50.92
JHI-Hv50k-2016-83969	C	C	2H	94196925	0	2H	50.92
SCRI_RS_173531	A	A	2H	81875568	0	2H	50.92
SCRI_RS_182050	A	A	2H	94197823	0	2H	50.92
SCRI_RS_198460	T	T	2H	80837124	0	2H	50.92
12_10156	G	G	2H	83591290	0	2H	51.49
JHI-Hv50k-2016-82443	C	C	2H	82526522	0	2H	51.49
JHI-Hv50k-2016-83066	G	G	2H	86546143	0	2H	51.49
JHI-Hv50k-2016-83698	A	A	2H	92183411	0	2H	51.49
JHI-Hv50k-2016-83709	G	G	2H	92206305	0	2H	51.49
JHI-Hv50k-2016-83755	C	C	2H	92822729	0	2H	51.49
JHI-Hv50k-2016-83756	T	T	2H	92822895	0	2H	51.49
JHI-Hv50k-2016-84178	G	G	2H	94763927	0	2H	51.49
JHI-Hv50k-2016-84225	C	C	2H	94772124	0	2H	51.49
SCRI_RS_151576	T	T	2H	83425918	0	2H	51.49
SCRI_RS_167564	C	C	2H	94200917	0	2H	51.49
JHI-Hv50k-2016-83458	C	C	2H	90169302	0	2H	51.63
JHI-Hv50k-2016-83739	C	C	2H	92799958	0	2H	51.77
JHI-Hv50k-2016-84124	G	G	2H	94741670	0	2H	51.77
JHI-Hv50k-2016-84332	T	T	2H	94913332	0	2H	51.84
12_11131	A	A	2H	97401187	0	2H	52.48
SCRI_RS_147210	A	A	1H	302091766	0	2H	52.48
SCRI_RS_151535	A	A	2H	97400153	0	2H	52.48
SCRI_RS_122681	G	G	2H	96154766	0	2H	52.62
JHI-Hv50k-2016-84487	G	G	2H	95985415	0	2H	52.76
JHI-Hv50k-2016-84673	C	C	2H	97118530	0	2H	52.76
JHI-Hv50k-2016-85040	C	C	2H	100641956	0	2H	52.76
JHI-Hv50k-2016-85271	C	C	2H	102540911	0	2H	52.76
JHI-Hv50k-2016-86345	T	T	2H	112363654	0	2H	52.9
JHI-Hv50k-2016-87782	T	T	2H	125256502	0	2H	52.9
SCRI_RS_175065	A	A	2H	103696782	0	2H	52.9
SCRI_RS_238424	C	C	2H	103693793	0	2H	52.9
JHI-Hv50k-2016-85788	A	A	2H	108214511	0	2H	53.19
JHI-Hv50k-2016-85914	C	C	2H	109353277	0	2H	53.19
JHI-Hv50k-2016-86070	C	C	2H	110246198	0	2H	53.19
12_31474	C	C	2H	110194176	0	2H	53.26
JHI-Hv50k-2016-85751	C	C	2H	107971566	0	2H	53.26
JHI-Hv50k-2016-85784	G	G	2H	107989776	0	2H	53.26
SCRI_RS_199897	C	C	2H	109874563	0	2H	53.26
SCRI_RS_199898	C	C	2H	109868016	0	2H	53.26
JHI-Hv50k-2016-104098	C	C	2H	635867055	0	2H	53.48
SCRI_RS_10398	C	C	2H	113049405	0	2H	53.68
JHI-Hv50k-2016-86589	G	G	2H	113471973	0	2H	53.75
JHI-Hv50k-2016-86590	T	T	2H	113472072	0	2H	53.75
SCRI_RS_155546	A	A	2H	113639907	0	2H	53.75
JHI-Hv50k-2016-88803	G	G	2H	140884386	0	2H	53.82
12_31408	A	A	2H	136228013	0	2H	54.32
JHI-Hv50k-2016-87094	C	C	2H	117954686	0	2H	54.32
JHI-Hv50k-2016-87286	G	G	2H	119871467	0	2H	54.32
JHI-Hv50k-2016-87813	A	A	2H	126209920	0	2H	54.32
SCRI_RS_125325	T	T	2H	119984147	0	2H	54.32
SCRI_RS_186664	G	G	2H	136220586	0	2H	54.32
SCRI_RS_206492	A	A	2H	133834112	0	2H	54.32
SCRI_RS_103572	T	T	2H	157579338	0	2H	54.39
SCRI_RS_144592	C	C	2H	114309420	0	2H	54.39
12_10927	A	A	2H	122767846	0	2H	55.01
12_30251	T	T	2H	128270958	0	2H	55.01
12_31288	G	G	2H	124111327	0	2H	55.01
JHI-Hv50k-2016-86953	C	C	2H	116300633	0	2H	55.01
JHI-Hv50k-2016-87162	C	C	2H	118550502	0	2H	55.01
JHI-Hv50k-2016-87248	T	T	2H	119486646	0	2H	55.01
JHI-Hv50k-2016-87315	C	C	2H	119911502	0	2H	55.01
JHI-Hv50k-2016-87462	C	C	2H	120872846	0	2H	55.01
JHI-Hv50k-2016-87478	T	T	2H	120878341	0	2H	55.01
JHI-Hv50k-2016-87528	A	A	2H	121679759	0	2H	55.01
JHI-Hv50k-2016-87539	A	A	2H	121696548	0	2H	55.01
JHI-Hv50k-2016-87542	T	T	2H	121704611	0	2H	55.01
JHI-Hv50k-2016-87838	A	A	2H	126729480	0	2H	55.01
JHI-Hv50k-2016-88746	T	T	2H	138341102	0	2H	55.01
SCRI_RS_158123	A	A	2H	136573803	0	2H	55.01
SCRI_RS_169913	C	C	2H	118552221	0	2H	55.01
SCRI_RS_186443	C	C	2H	127028334	0	2H	55.01
SCRI_RS_195938	T	T	2H	119910815	0	2H	55.01
SCRI_RS_30973	G	G	2H	126730400	0	2H	55.01
12_30487	G	G	2H	158450324	0	2H	55.38
JHI-Hv50k-2016-90101	C	C	2H	174488973	0	2H	55.59
SCRI_RS_106444	G	G	2H	163407580	0	2H	55.59
SCRI_RS_198865	A	A	2H	225004175	0	2H	55.59
SCRI_RS_219675	A	A	2H	192857955	0	2H	55.59
12_10485	G	G	2H	181669695	0	2H	55.95
12_11163	A	A	2H	186434939	0	2H	55.95
12_30828	A	A	2H	219489782	0	2H	55.95
JHI-Hv50k-2016-90095	T	T	2H	174476474	0	2H	55.95
SCRI_RS_136233	C	C	2H	173657292	0	2H	55.95
SCRI_RS_141874	A	A	2H	203352775	0	2H	55.95
SCRI_RS_204254	G	G	2H	201620588	0	2H	55.95
12_10558	G	G	2H	149783485	0	2H	56.09
12_30557	G	G	2H	159048522	0	2H	56.09
JHI-Hv50k-2016-89479	T	T	2H	161615314	0	2H	56.09
SCRI_RS_135633	T	T	2H	385140374	0	2H	56.09
SCRI_RS_153174	A	A	2H	164681499	0	2H	56.09
SCRI_RS_180032	C	C	2H	178459122	0	2H	56.09
SCRI_RS_238404	G	G	2H	141687904	0	2H	56.09
JHI-Hv50k-2016-95046	C	C	2H	515283230	0	2H	56.3
SCRI_RS_132200	C	C	2H	194638272	0	2H	56.52
SCRI_RS_167882	T	T	2H	179092526	0	2H	56.52
JHI-Hv50k-2016-91131	A	A	2H	212462186	0	2H	56.62
JHI-Hv50k-2016-88014	G	G	2H	129034774	0	2H	56.66
JHI-Hv50k-2016-93359	A	A	2H	439678201	0	2H	56.66
12_10948	G	G	2H	183518398	0	2H	56.73
12_31194	C	C	2H	176852534	0	2H	56.73
JHI-Hv50k-2016-89612	C	C	2H	165117115	0	2H	56.73
JHI-Hv50k-2016-91494	C	C	2H	235948455	0	2H	56.73
SCRI_RS_122871	A	A	2H	180551172	0	2H	56.73
SCRI_RS_131325	C	C	2H	165117115	0	2H	56.73
SCRI_RS_144891	A	A	2H	174057696	0	2H	56.73
SCRI_RS_192676	T	T	2H	197424108	0	2H	56.73
JHI-Hv50k-2016-101827	A	A	2H	619180084	0	2H	56.87
12_20335	G	G	2H	503886204	0	2H	57.01
JHI-Hv50k-2016-91028	T	T	2H	205855845	0	2H	57.01
SCRI_RS_208799	C	C	2H	321955408	0	2H	57.01
SCRI_RS_98229	A	A	2H	195533417	0	2H	57.08
SCRI_RS_146010	C	C	2H	197069547	0	2H	57.15
12_30582	A	A	2H	294631197	0	2H	57.29
12_30634	A	A	2H	197531589	0	2H	57.29
SCRI_RS_131936	A	A	2H	667838437	0	2H	57.44
JHI-Hv50k-2016-91144	T	T	2H	214721799	0	2H	57.72
SCRI_RS_151430	T	T	2H	185910126	0	2H	57.72
JHI-Hv50k-2016-90999	T	T	2H	204720550	0	2H	57.86
JHI-Hv50k-2016-92659	T	T	2H	399934208	0	2H	58
SCRI_RS_135468	A	A	2H	407310863	0	2H	58
SCRI_RS_220718	G	G	2H	265528324	0	2H	58
12_10099	G	G	2H	253188606	0	2H	58.07
JHI-Hv50k-2016-91180	G	G	2H	219425572	0	2H	58.07
SCRI_RS_138697	T	T	2H	515709620	0	2H	58.07
SCRI_RS_235063	G	G	2H	525738592	0	2H	58.07
SCRI_RS_161169	A	A	2H	483288834	0	2H	58.36
SCRI_RS_185513	T	T	2H	265054468	0	2H	58.36
SCRI_RS_186840	G	G	2H	196197374	0	2H	58.36
12_10035	A	A	2H	463231128	0	2H	58.64
12_20878	A	A	2H	294598697	0	2H	58.64
12_31218	G	G	2H	373667488	0	2H	58.64
JHI-Hv50k-2016-90385	T	T	2H	184798092	0	2H	58.64
JHI-Hv50k-2016-91985	C	C	2H	266571800	0	2H	58.64
JHI-Hv50k-2016-92557	C	C	2H	383108911	0	2H	58.64
JHI-Hv50k-2016-95777	T	T	2H	523378213	0	2H	58.64
SCRI_RS_117951	T	T	2H	403078433	0	2H	58.64
SCRI_RS_127347	C	C	2H	519110344	0	2H	58.64
SCRI_RS_137018	G	G	2H	239777747	0	2H	58.64
SCRI_RS_167594	A	A	2H	527529200	0	2H	58.64
SCRI_RS_174318	G	G	2H	403783762	0	2H	58.64
SCRI_RS_222769	A	A	2H	519108902	0	2H	58.64
SCRI_RS_237688	T	T	2H	494302335	0	2H	58.64
SCRI_RS_55840	C	C	2H	239095743	0	2H	58.64
SCRI_RS_87934	C	C	6H	402595457	0	2H	58.64
12_20861	A	A	2H	510431182	0	2H	58.67
12_10883	A	A	2H	472634333	0	2H	58.68
12_11369	A	A	2H	465721495	0	2H	58.68
12_20196	C	C	2H	427413180	0	2H	58.68
12_30068	G	G	2H	429179852	0	2H	58.68
JHI-Hv50k-2016-92473	C	C	2H	363691374	0	2H	58.68
JHI-Hv50k-2016-92481	C	C	2H	365692333	0	2H	58.71
12_10474	G	G	2H	238207611	0	2H	58.78
12_30265	G	G	2H	525482637	0	2H	58.78
12_31175	G	G	2H	318877866	0	2H	58.78
JHI-Hv50k-2016-90394	A	A	2H	184801875	0	2H	58.78
JHI-Hv50k-2016-91400	T	T	2H	234423304	0	2H	58.78
SCRI_RS_116920	G	G	2H	513416187	0	2H	58.78
SCRI_RS_132839	G	G	2H	524447173	0	2H	58.78
SCRI_RS_136740	C	C	2H	524817556	0	2H	58.78
SCRI_RS_155067	A	A	2H	404620319	0	2H	58.78
SCRI_RS_157207	G	G	2H	404619507	0	2H	58.78
SCRI_RS_162917	G	G	2H	517229143	0	2H	58.78
SCRI_RS_177375	T	T	2H	517598215	0	2H	58.78
SCRI_RS_182959	T	T	2H	239770197	0	2H	58.78
SCRI_RS_186769	C	C	2H	526174205	0	2H	58.78
SCRI_RS_191136	C	C	2H	520437124	0	2H	58.78
SCRI_RS_196026	T	T	2H	529545328	0	2H	58.78
SCRI_RS_197997	C	C	2H	408024182	0	2H	58.78
SCRI_RS_206881	T	T	3H	660703050	0	2H	58.78
SCRI_RS_208320	T	T	2H	527049199	0	2H	58.78
SCRI_RS_220670	A	A	2H	266196447	0	2H	58.78
SCRI_RS_230984	A	A	2H	403885145	0	2H	58.78
SCRI_RS_231725	G	G	2H	534372992	0	2H	58.78
SCRI_RS_4969	A	A	2H	516123554	0	2H	58.78
12_21288	T	T	2H	267304061	0	2H	58.85
12_30042	A	A	2H	252052546	0	2H	58.85
JHI-Hv50k-2016-30261	C	C	1H	416870453	0	2H	58.85
SCRI_RS_235694	T	T	2H	269489889	0	2H	58.85
12_11504	G	G	2H	520773245	0	2H	58.92
JHI-Hv50k-2016-91451	G	G	2H	235356262	0	2H	58.92
JHI-Hv50k-2016-95515	A	A	2H	520251574	0	2H	58.92
SCRI_RS_160277	T	T	2H	252287924	0	2H	58.92
SCRI_RS_233449	A	A	2H	520779436	0	2H	58.92
SCRI_RS_240011	C	C	2H	131825659	0	2H	58.92
JHI-Hv50k-2016-86675	A	A	2H	114193160	0	2H	59.07
SCRI_RS_1502	T	T	2H	516578823	0	2H	59.07
SCRI_RS_162700	G	G	2H	147954820	0	2H	59.07
SCRI_RS_194604	T	T	2H	131821666	0	2H	59.07
SCRI_RS_219740	T	T	2H	380735588	0	2H	59.07
SCRI_RS_231897	T	T	2H	324300399	0	2H	59.07
JHI-Hv50k-2016-100152	A	A	2H	604033148	0	2H	59.17
JHI-Hv50k-2016-86895	G	G	2H	115546588	0	2H	59.21
JHI-Hv50k-2016-86897	T	T	2H	115546826	0	2H	59.21
12_10640	C	C	2H	539003244	0	2H	59.35
12_21476	C	C	2H	559106614	0	2H	59.35
12_30108	C	C	2H	556024145	0	2H	59.35
12_31256	A	A	2H	545218326	0	2H	59.35
JHI-Hv50k-2016-56625	A	A	1H	554535787	0	2H	59.35
JHI-Hv50k-2016-97482	C	C	2H	540668473	0	2H	59.35
JHI-Hv50k-2016-98889	A	A	2H	570136344	0	2H	59.35
SCRI_RS_133246	G	G	2H	536857688	0	2H	59.35
SCRI_RS_143213	A	A	2H	579637954	0	2H	59.35
SCRI_RS_144776	G	G	2H	569389925	0	2H	59.35
SCRI_RS_165669	G	G	2H	542043487	0	2H	59.35
SCRI_RS_171203	G	G	2H	567762103	0	2H	59.35
SCRI_RS_172109	G	G	2H	564789764	0	2H	59.35
SCRI_RS_184218	G	G	2H	542044793	0	2H	59.35
SCRI_RS_188255	A	A	2H	544456722	0	2H	59.35
SCRI_RS_195208	C	C	2H	567325104	0	2H	59.35
SCRI_RS_200879	T	T	2H	568792852	0	2H	59.35
JHI-Hv50k-2016-93106	T	T	2H	431056420	0	2H	59.42
SCRI_RS_12492	A	A	2H	543450750	0	2H	59.42
SCRI_RS_140618	C	C	2H	541017017	0	2H	59.42
SCRI_RS_151921	G	G	2H	260799724	0	2H	59.42
SCRI_RS_168400	T	T	2H	536892368	0	2H	59.42
SCRI_RS_176173	C	C	2H	306732414	0	2H	59.42
SCRI_RS_232669	T	T	2H	308495899	0	2H	59.42
12_11278	G	G	2H	567404068	0	2H	59.49
12_11316	G	G	2H	550843423	0	2H	59.49
12_30724	G	G	2H	567016838	0	2H	59.49
JHI-Hv50k-2016-98273	T	T	2H	548916905	0	2H	59.49
JHI-Hv50k-2016-98278	G	G	2H	548921900	0	2H	59.49
SCRI_RS_107754	T	T	2H	579101576	0	2H	59.49
SCRI_RS_137710	A	A	2H	567402817	0	2H	59.49
SCRI_RS_141789	C	C	2H	551217126	0	2H	59.49
SCRI_RS_165574	G	G	2H	569894887	0	2H	59.49
SCRI_RS_216129	T	T	2H	569506635	0	2H	59.49
SCRI_RS_4802	A	A	2H	581246871	0	2H	59.49
JHI-Hv50k-2016-89203	A	A	2H	150903868	0	2H	59.56
12_11121	T	T	2H	573591858	0	2H	59.95
JHI-Hv50k-2016-98995	G	G	2H	570916953	0	2H	59.95
JHI-Hv50k-2016-99013	C	C	2H	575953478	0	2H	59.95
JHI-Hv50k-2016-100663	G	G	2H	610184362	0	2H	61.98
SCRI_RS_145381	C	C	2H	607177355	0	2H	61.98
SCRI_RS_155470	C	C	2H	610754190	0	2H	61.98
SCRI_RS_180983	T	T	2H	610191120	0	2H	61.98
12_10545	C	C	2H	589927308	0	2H	62.46
12_11096	A	A	2H	592937557	0	2H	62.46
JHI-Hv50k-2016-100191	T	T	2H	605547301	0	2H	62.46
JHI-Hv50k-2016-100718	A	A	2H	610745636	0	2H	62.46
JHI-Hv50k-2016-100848	C	C	2H	611276034	0	2H	62.46
JHI-Hv50k-2016-100860	G	G	2H	611287483	0	2H	62.46
SCRI_RS_153531	G	G	2H	603731744	0	2H	62.46
SCRI_RS_156063	G	G	2H	605857144	0	2H	62.46
SCRI_RS_167713	C	C	2H	609145474	0	2H	62.46
SCRI_RS_173757	G	G	2H	611976277	0	2H	62.46
SCRI_RS_179253	C	C	2H	611288045	0	2H	62.46
SCRI_RS_189408	T	T	2H	609148242	0	2H	62.46
SCRI_RS_202786	A	A	2H	590804054	0	2H	62.46
SCRI_RS_212940	T	T	2H	609631639	0	2H	62.46
JHI-Hv50k-2016-101118	A	A	2H	612541385	0	2H	63.63
SCRI_RS_59851	A	A	2H	613854115	0	2H	64.45
12_30205	A	A	2H	614418306	0	2H	64.59
12_31020	G	G	2H	616918952	0	2H	64.59
12_31021	C	C	2H	617147016	0	2H	64.59
JHI-Hv50k-2016-100937	A	A	2H	611959025	0	2H	64.59
JHI-Hv50k-2016-101130	A	A	2H	612728891	0	2H	64.59
JHI-Hv50k-2016-101173	C	C	2H	613633521	0	2H	64.59
JHI-Hv50k-2016-101296	T	T	2H	614870112	0	2H	64.59
JHI-Hv50k-2016-101344	C	C	2H	615298844	0	2H	64.59
JHI-Hv50k-2016-102138	G	G	2H	620115236	0	2H	64.59
SCRI_RS_163975	G	G	2H	613635962	0	2H	64.59
SCRI_RS_198848	G	G	2H	614154596	0	2H	64.59
12_10719	A	A	2H	618672370	0	2H	64.73
12_10717	A	A	2H	620230638	0	2H	64.87
JHI-Hv50k-2016-102148	A	A	2H	620231732	0	2H	64.87
JHI-Hv50k-2016-102303	C	C	2H	620946606	0	2H	66.29
JHI-Hv50k-2016-102425	T	T	2H	620958023	0	2H	66.36
JHI-Hv50k-2016-102397	G	G	2H	620952119	0	2H	66.43
12_31383	A	A	2H	620408210	0	2H	66.45
JHI-Hv50k-2016-102258	C	C	2H	620785633	0	2H	66.45
JHI-Hv50k-2016-102530	A	A	2H	621116966	0	2H	66.71
SCRI_RS_6727	T	T	2H	621087144	0	2H	66.93
SCRI_RS_207224	T	T	2H	623318110	0	2H	67.28
JHI-Hv50k-2016-102606	G	G	2H	621465859	0	2H	67.35
SCRI_RS_150	T	T	2H	629373330	0	2H	67.35
12_30674	C	C	2H	626233860	0	2H	67.49
JHI-Hv50k-2016-102551	G	G	2H	621298533	0	2H	67.49
JHI-Hv50k-2016-102556	C	C	2H	621301354	0	2H	67.49
JHI-Hv50k-2016-102656	C	C	2H	621782232	0	2H	67.49
SCRI_RS_156871	T	T	2H	624659037	0	2H	67.49
12_11449	A	A	2H	633663480	0	2H	67.92
12_20985	G	G	2H	632316030	0	2H	67.92
JHI-Hv50k-2016-102462	A	A	2H	621071980	0	2H	67.92
JHI-Hv50k-2016-102625	C	C	2H	621473170	0	2H	67.92
JHI-Hv50k-2016-102626	A	A	2H	621473214	0	2H	67.92
JHI-Hv50k-2016-102665	T	T	2H	621789099	0	2H	67.92
JHI-Hv50k-2016-102738	G	G	2H	622567536	0	2H	67.92
JHI-Hv50k-2016-102750	T	T	2H	622777365	0	2H	67.92
JHI-Hv50k-2016-102755	G	G	2H	622780262	0	2H	67.92
JHI-Hv50k-2016-102877	G	G	2H	623458048	0	2H	67.92
JHI-Hv50k-2016-103048	C	C	2H	625308361	0	2H	67.92
JHI-Hv50k-2016-103164	A	A	2H	626123797	0	2H	67.92
JHI-Hv50k-2016-103264	G	G	2H	626588225	0	2H	67.92
JHI-Hv50k-2016-103533	G	G	2H	630460902	0	2H	67.92
JHI-Hv50k-2016-103589	T	T	2H	631136794	0	2H	67.92
JHI-Hv50k-2016-103647	A	A	2H	632310249	0	2H	67.92
SCRI_RS_159024	C	C	2H	632848792	0	2H	67.92
SCRI_RS_16995	G	G	2H	621211439	0	2H	67.92
SCRI_RS_221992	C	C	2H	625293799	0	2H	67.92
SCRI_RS_73	A	A	2H	624266485	0	2H	67.92
SCRI_RS_9469	G	G	2H	625385194	0	2H	67.92
JHI-Hv50k-2016-103596	G	G	2H	631190962	0	2H	68.06
[truncated: 8,625 more rows]

## Sheet: BW281
marker SNP	Bowman	BW281	physical map chromosome	bp	polymorph from Bowman (0 = same SNP, 1 = alternative SNP)	genetic map chromosome	cM
12_30653	G	G	1H	272697	0	1H	0.11
12_30968	G	G	1H	978018	0	1H	0.11
12_30969	G	G	1H	977915	0	1H	0.11
JHI-Hv50k-2016-211	T	T	1H	269837	0	1H	0.11
JHI-Hv50k-2016-256	A	A	1H	274187	0	1H	0.11
JHI-Hv50k-2016-284	G	G	1H	278305	0	1H	0.11
JHI-Hv50k-2016-392	C	C	1H	474959	0	1H	0.11
JHI-Hv50k-2016-449	A	A	1H	478524	0	1H	0.11
JHI-Hv50k-2016-498	C	C	1H	519852	0	1H	0.11
JHI-Hv50k-2016-877	C	C	1H	973769	0	1H	0.11
JHI-Hv50k-2016-97	C	C	1H	51323	0	1H	0.11
SCRI_RS_120053	C	C	1H	1025257	0	1H	0.11
SCRI_RS_120059	C	C	1H	1025718	0	1H	0.11
JHI-Hv50k-2016-1197	A	A	1H	1271616	0	1H	0.21
JHI-Hv50k-2016-1198	G	G	1H	1271686	0	1H	0.21
JHI-Hv50k-2016-1218	A	A	1H	1274141	0	1H	0.21
JHI-Hv50k-2016-468	A	A	1H	479694	0	1H	0.21
SCRI_RS_142714	G	G	1H	1275212	0	1H	0.21
JHI-Hv50k-2016-1369	C	C	1H	1418837	0	1H	2.34
JHI-Hv50k-2016-1377	T	T	1H	1419608	0	1H	2.34
JHI-Hv50k-2016-1432	G	G	1H	1431699	0	1H	2.34
SCRI_RS_113745	C	C	7H	93945462	0	1H	2.34
12_30715	C	C	1H	1562127	0	1H	3.19
JHI-Hv50k-2016-1679	C	C	1H	1546526	0	1H	3.19
JHI-Hv50k-2016-1691	T	T	1H	1546970	0	1H	3.19
JHI-Hv50k-2016-1755	A	A	1H	1564263	0	1H	3.19
12_11311	G	G	1H	2477595	0	1H	4.11
12_30944	C	C	1H	1914059	0	1H	4.11
JHI-Hv50k-2016-1895	A	A	1H	1891790	0	1H	4.11
JHI-Hv50k-2016-1906	C	C	1H	1892392	0	1H	4.11
JHI-Hv50k-2016-1951	C	C	1H	1913802	0	1H	4.11
JHI-Hv50k-2016-2092	G	G	1H	2112412	0	1H	4.11
JHI-Hv50k-2016-2199	T	T	1H	2142402	0	1H	4.11
JHI-Hv50k-2016-2322	A	A	1H	2199759	0	1H	4.11
JHI-Hv50k-2016-2374	G	G	1H	2203582	0	1H	4.11
JHI-Hv50k-2016-2693	T	T	1H	2304252	0	1H	4.11
JHI-Hv50k-2016-2914	T	T	1H	2472729	0	1H	4.11
JHI-Hv50k-2016-2931	A	A	1H	2473644	0	1H	4.11
JHI-Hv50k-2016-3093	A	A	1H	2589114	0	1H	4.11
12_10410	G	G	1H	4312779	0	1H	4.96
12_10636	G	G	1H	4285541	0	1H	4.96
JHI-Hv50k-2016-3260	C	C	1H	3090759	0	1H	4.96
JHI-Hv50k-2016-3779	G	G	1H	3666610	0	1H	4.96
JHI-Hv50k-2016-3887	C	C	1H	3700002	0	1H	4.96
JHI-Hv50k-2016-3891	G	G	1H	3700190	0	1H	4.96
JHI-Hv50k-2016-3897	C	C	1H	3700428	0	1H	4.96
JHI-Hv50k-2016-3902	C	C	1H	3700809	0	1H	4.96
JHI-Hv50k-2016-4156	A	A	1H	3845877	0	1H	4.96
JHI-Hv50k-2016-4173	T	T	1H	3847831	0	1H	4.96
JHI-Hv50k-2016-4203	A	A	1H	3872031	0	1H	4.96
JHI-Hv50k-2016-4209	A	A	1H	3872752	0	1H	4.96
JHI-Hv50k-2016-4228	C	C	1H	3879550	0	1H	4.96
JHI-Hv50k-2016-4298	T	T	1H	3895854	0	1H	4.96
JHI-Hv50k-2016-4414	A	A	1H	4154420	0	1H	4.96
JHI-Hv50k-2016-4426	C	C	1H	4155131	0	1H	4.96
JHI-Hv50k-2016-4622	G	G	1H	4184013	0	1H	4.96
JHI-Hv50k-2016-4711	G	G	1H	4228359	0	1H	4.96
JHI-Hv50k-2016-4774	T	T	1H	4275805	0	1H	4.96
JHI-Hv50k-2016-4790	G	G	1H	4276600	0	1H	4.96
JHI-Hv50k-2016-4822	G	G	1H	4284236	0	1H	4.96
JHI-Hv50k-2016-4935	C	C	1H	4312646	0	1H	4.96
JHI-Hv50k-2016-4971	G	G	1H	4317883	0	1H	4.96
JHI-Hv50k-2016-5029	T	T	1H	4328018	0	1H	4.96
JHI-Hv50k-2016-5040	T	T	1H	4328449	0	1H	4.96
JHI-Hv50k-2016-5139	C	C	1H	4397984	0	1H	4.96
JHI-Hv50k-2016-5228	G	G	1H	4405609	0	1H	4.96
JHI-Hv50k-2016-5246	C	C	1H	4406524	0	1H	4.96
JHI-Hv50k-2016-5369	T	T	1H	4654115	0	1H	4.96
JHI-Hv50k-2016-5448	C	C	1H	4675402	0	1H	4.96
JHI-Hv50k-2016-5571	T	T	1H	4690938	0	1H	4.96
JHI-Hv50k-2016-5579	C	C	1H	4691900	0	1H	4.96
JHI-Hv50k-2016-5663	G	G	1H	4765347	0	1H	4.96
JHI-Hv50k-2016-5674	C	C	1H	4766310	0	1H	4.96
JHI-Hv50k-2016-5675	A	A	1H	4766392	0	1H	4.96
JHI-Hv50k-2016-5927	A	A	1H	5005100	0	1H	4.96
JHI-Hv50k-2016-5960	G	G	1H	5008676	0	1H	4.96
JHI-Hv50k-2016-6030	T	T	1H	5017944	0	1H	4.96
JHI-Hv50k-2016-6049	A	A	1H	5020164	0	1H	4.96
JHI-Hv50k-2016-6050	A	A	1H	5020371	0	1H	4.96
JHI-Hv50k-2016-6206	G	G	1H	5157188	0	1H	4.96
JHI-Hv50k-2016-6424	C	C	1H	5276790	0	1H	4.96
JHI-Hv50k-2016-6438	A	A	1H	5277391	0	1H	4.96
SCRI_RS_149683	T	T	1H	4190638	0	1H	4.96
SCRI_RS_194326	G	G	1H	4405317	0	1H	4.96
SCRI_RS_232577	T	T	1H	3666934	0	1H	4.96
SCRI_RS_60293	G	G	1H	4131373	0	1H	4.96
12_11011	G	G	1H	5770204	0	1H	6.02
12_30933	A	A	1H	5770474	0	1H	6.02
JHI-Hv50k-2016-6527	G	G	1H	5502458	0	1H	6.02
JHI-Hv50k-2016-6529	T	T	1H	5502801	0	1H	6.02
JHI-Hv50k-2016-6534	G	G	1H	5503238	0	1H	6.02
JHI-Hv50k-2016-6556	G	G	1H	5505863	0	1H	6.02
JHI-Hv50k-2016-6607	A	A	1H	5572431	0	1H	6.02
JHI-Hv50k-2016-6845	A	A	1H	5757469	0	1H	6.02
JHI-Hv50k-2016-6897	A	A	1H	5759693	0	1H	6.02
JHI-Hv50k-2016-7025	T	T	1H	5768045	0	1H	6.02
JHI-Hv50k-2016-7033	A	A	1H	5768370	0	1H	6.02
JHI-Hv50k-2016-7035	C	C	1H	5768430	0	1H	6.02
JHI-Hv50k-2016-7067	T	T	1H	5771227	0	1H	6.02
SCRI_RS_198544	G	G	1H	5506103	0	1H	6.02
JHI-Hv50k-2016-7263	C	C	1H	6276543	0	1H	8.43
JHI-Hv50k-2016-7265	G	G	1H	6276869	0	1H	8.43
JHI-Hv50k-2016-7443	A	A	1H	6350065	0	1H	8.43
JHI-Hv50k-2016-7449	A	A	1H	6350560	0	1H	8.43
JHI-Hv50k-2016-7452	A	A	1H	6350837	0	1H	8.43
JHI-Hv50k-2016-7695	T	T	1H	6690043	0	1H	8.43
JHI-Hv50k-2016-7753	C	C	1H	6976816	0	1H	8.43
JHI-Hv50k-2016-7755	C	C	1H	6976942	0	1H	8.43
JHI-Hv50k-2016-7793	T	T	1H	6995151	0	1H	8.43
JHI-Hv50k-2016-7843	C	C	1H	7004854	0	1H	8.43
JHI-Hv50k-2016-7860	G	G	1H	7054241	0	1H	8.43
JHI-Hv50k-2016-7866	A	A	1H	7060431	0	1H	8.43
JHI-Hv50k-2016-7936	G	G	1H	7220851	0	1H	8.43
JHI-Hv50k-2016-7963	C	C	1H	7228086	0	1H	8.43
JHI-Hv50k-2016-7974	A	A	1H	7229279	0	1H	8.43
JHI-Hv50k-2016-8060	T	T	1H	7471564	0	1H	8.43
SCRI_RS_162524	A	A	1H	6690341	0	1H	8.43
SCRI_RS_184274	A	A	1H	7471254	0	1H	8.43
JHI-Hv50k-2016-8602	G	G	1H	8161894	0	1H	9.6
JHI-Hv50k-2016-7983	C	C	1H	7424578	0	1H	9.92
JHI-Hv50k-2016-7985	G	G	1H	7424687	0	1H	9.92
JHI-Hv50k-2016-7986	C	C	1H	7424688	0	1H	9.92
JHI-Hv50k-2016-8173	C	C	1H	7686927	0	1H	9.92
JHI-Hv50k-2016-8208	G	G	1H	7712383	0	1H	9.92
JHI-Hv50k-2016-8214	T	T	1H	7712530	0	1H	9.92
JHI-Hv50k-2016-8306	A	A	1H	7842575	0	1H	9.92
JHI-Hv50k-2016-8325	T	T	1H	7843513	0	1H	9.92
JHI-Hv50k-2016-8341	C	C	1H	7844448	0	1H	9.92
JHI-Hv50k-2016-8361	A	A	1H	7845520	0	1H	9.92
JHI-Hv50k-2016-8401	T	T	1H	8048561	0	1H	9.92
JHI-Hv50k-2016-8460	A	A	1H	8056391	0	1H	9.92
JHI-Hv50k-2016-8840	C	C	1H	8364009	0	1H	9.92
JHI-Hv50k-2016-8841	T	T	1H	8364159	0	1H	9.92
SCRI_RS_224681	G	G	1H	7844788	0	1H	9.92
JHI-Hv50k-2016-8553	G	G	1H	8143367	0	1H	10.38
12_31149	G	G	1H	8468465	0	1H	10.91
JHI-Hv50k-2016-8791	T	T	1H	8352365	0	1H	10.91
JHI-Hv50k-2016-8809	T	T	1H	8354584	0	1H	10.91
JHI-Hv50k-2016-9033	T	T	1H	8467176	0	1H	10.91
SCRI_RS_165792	C	C	1H	8352810	0	1H	10.91
SCRI_RS_222250	A	A	1H	8354814	0	1H	10.91
12_30918	G	G	1H	8935905	0	1H	11.76
12_30919	G	G	1H	8936302	0	1H	11.76
JHI-Hv50k-2016-9229	T	T	1H	8579874	0	1H	11.76
JHI-Hv50k-2016-9232	A	A	1H	8586441	0	1H	11.76
JHI-Hv50k-2016-9524	A	A	1H	8916224	0	1H	11.76
JHI-Hv50k-2016-9563	T	T	1H	8918908	0	1H	11.76
JHI-Hv50k-2016-9567	G	G	1H	8919481	0	1H	11.76
JHI-Hv50k-2016-9600	A	A	1H	8932450	0	1H	11.76
JHI-Hv50k-2016-9618	C	C	1H	8935735	0	1H	11.76
JHI-Hv50k-2016-9620	G	G	1H	8935838	0	1H	11.76
SCRI_RS_134663	G	G	1H	8914431	0	1H	11.76
12_30950	A	A	1H	9161205	0	1H	12.46
12_30952	A	A	1H	9161346	0	1H	12.46
JHI-Hv50k-2016-9842	C	C	1H	9161305	0	1H	12.46
JHI-Hv50k-2016-9857	A	A	1H	9162599	0	1H	12.46
JHI-Hv50k-2016-9863	C	C	1H	9164970	0	1H	12.46
JHI-Hv50k-2016-9983	A	A	1H	9238603	0	1H	12.46
SCRI_RS_129789	C	C	1H	9237505	0	1H	12.46
JHI-Hv50k-2016-9902	A	A	1H	9229744	0	1H	12.92
JHI-Hv50k-2016-9903	A	A	1H	9229816	0	1H	12.92
JHI-Hv50k-2016-9721	G	G	1H	9079361	0	1H	13.39
JHI-Hv50k-2016-10363	A	A	1H	10246449	0	1H	15.08
JHI-Hv50k-2016-10365	T	T	1H	10246666	0	1H	15.08
JHI-Hv50k-2016-10678	G	G	1H	11189482	0	1H	15.08
JHI-Hv50k-2016-10222	G	G	1H	9795271	0	1H	15.09
JHI-Hv50k-2016-10283	T	T	1H	9936447	0	1H	15.09
JHI-Hv50k-2016-10286	A	A	1H	9936711	0	1H	15.09
JHI-Hv50k-2016-10336	A	A	1H	10239199	0	1H	15.09
JHI-Hv50k-2016-10440	A	A	1H	10744078	0	1H	15.09
JHI-Hv50k-2016-10472	T	T	1H	10747635	0	1H	15.09
SCRI_RS_137023	G	G	1H	10746226	0	1H	15.09
SCRI_RS_148733	A	A	1H	10236703	0	1H	15.09
SCRI_RS_164150	T	T	1H	10747629	0	1H	15.09
JHI-Hv50k-2016-10570	C	C	1H	10963569	0	1H	16.36
JHI-Hv50k-2016-11028	C	C	1H	11464570	0	1H	16.43
JHI-Hv50k-2016-11190	C	C	1H	11545070	0	1H	16.43
JHI-Hv50k-2016-11234	G	G	1H	11665410	0	1H	16.43
JHI-Hv50k-2016-11249	T	T	1H	11688864	0	1H	16.43
SCRI_RS_130592	A	A	1H	11458045	0	1H	16.43
SCRI_RS_130600	A	A	1H	11457743	0	1H	16.43
JHI-Hv50k-2016-10780	A	A	1H	11211480	0	1H	17.05
JHI-Hv50k-2016-10782	G	G	1H	11211578	0	1H	17.05
JHI-Hv50k-2016-10800	G	G	1H	11212937	0	1H	17.05
JHI-Hv50k-2016-10875	T	T	1H	11362884	0	1H	17.05
JHI-Hv50k-2016-10930	C	C	1H	11365254	0	1H	17.05
JHI-Hv50k-2016-10642	G	G	1H	11164784	0	1H	17.28
JHI-Hv50k-2016-10643	T	T	1H	11164835	0	1H	17.28
JHI-Hv50k-2016-10645	T	T	1H	11165010	0	1H	17.28
JHI-Hv50k-2016-11098	T	T	1H	11498533	0	1H	17.28
JHI-Hv50k-2016-11134	G	G	1H	11520174	0	1H	17.28
12_30948	C	C	1H	12554357	0	1H	17.85
JHI-Hv50k-2016-11495	G	G	1H	12035800	0	1H	17.85
JHI-Hv50k-2016-11522	T	T	1H	12040013	0	1H	17.85
JHI-Hv50k-2016-11776	G	G	1H	12482734	0	1H	18.27
JHI-Hv50k-2016-11646	G	G	1H	12288004	0	1H	18.48
JHI-Hv50k-2016-11650	T	T	1H	12288444	0	1H	18.48
JHI-Hv50k-2016-11651	G	G	1H	12288709	0	1H	18.48
JHI-Hv50k-2016-11704	T	T	1H	12443895	0	1H	18.48
JHI-Hv50k-2016-11714	G	G	1H	12444511	0	1H	18.48
JHI-Hv50k-2016-11980	T	T	1H	12953278	0	1H	18.48
SCRI_RS_13972	G	G	1H	12445090	0	1H	18.48
SCRI_RS_152464	C	C	1H	12442656	0	1H	18.48
JHI-Hv50k-2016-11910	G	G	1H	12527946	0	1H	19.79
JHI-Hv50k-2016-12117	T	T	1H	13002398	0	1H	19.79
JHI-Hv50k-2016-11870	G	G	1H	12499845	0	1H	19.83
JHI-Hv50k-2016-11873	T	T	1H	12500045	0	1H	19.83
JHI-Hv50k-2016-11877	A	A	1H	12500493	0	1H	19.83
JHI-Hv50k-2016-12682	T	T	1H	13577257	0	1H	21.18
JHI-Hv50k-2016-12702	A	A	1H	13578821	0	1H	21.18
JHI-Hv50k-2016-12715	C	C	1H	13579703	0	1H	21.18
JHI-Hv50k-2016-12736	C	C	1H	13581763	0	1H	21.18
JHI-Hv50k-2016-12773	A	A	1H	13585049	0	1H	21.18
SCRI_RS_141877	T	T	1H	13727327	0	1H	21.18
JHI-Hv50k-2016-12821	A	A	1H	13591207	0	1H	21.25
JHI-Hv50k-2016-12926	A	A	1H	13732326	0	1H	21.25
JHI-Hv50k-2016-12930	G	G	1H	13732560	0	1H	21.25
JHI-Hv50k-2016-12956	C	C	1H	13978369	0	1H	21.25
JHI-Hv50k-2016-12959	A	A	1H	13978473	0	1H	21.25
JHI-Hv50k-2016-12965	A	A	1H	13979013	0	1H	21.25
SCRI_RS_189506	A	A	1H	13588202	0	1H	21.25
12_30876	A	A	1H	13602737	0	1H	21.69
JHI-Hv50k-2016-12372	C	C	1H	13203079	0	1H	21.69
JHI-Hv50k-2016-12517	A	A	1H	13502381	0	1H	21.69
JHI-Hv50k-2016-12523	A	A	1H	13503951	0	1H	21.69
JHI-Hv50k-2016-12594	C	C	1H	13514961	0	1H	21.69
JHI-Hv50k-2016-12602	A	A	1H	13515557	0	1H	21.69
JHI-Hv50k-2016-12670	C	C	1H	13523615	0	1H	21.69
JHI-Hv50k-2016-14331	C	C	1H	17568143	0	1H	24.73
JHI-Hv50k-2016-14570	C	C	1H	17911522	0	1H	24.73
SCRI_RS_117492	A	A	1H	17908362	0	1H	24.73
SCRI_RS_235243	G	G	1H	17566590	0	1H	24.73
JHI-Hv50k-2016-13229	G	G	1H	14371949	0	1H	27.27
JHI-Hv50k-2016-13238	C	C	1H	14373861	0	1H	27.27
JHI-Hv50k-2016-13262	C	C	1H	14595137	0	1H	27.27
JHI-Hv50k-2016-13264	A	A	1H	14595224	0	1H	27.27
JHI-Hv50k-2016-13282	G	G	1H	14600265	0	1H	27.27
JHI-Hv50k-2016-13325	T	T	1H	14737572	0	1H	27.27
JHI-Hv50k-2016-13372	G	G	1H	15304790	0	1H	27.27
JHI-Hv50k-2016-13382	T	T	1H	15305185	0	1H	27.27
JHI-Hv50k-2016-13415	A	A	1H	15600976	0	1H	27.27
JHI-Hv50k-2016-13419	G	G	1H	15602449	0	1H	27.27
JHI-Hv50k-2016-13500	A	A	1H	15691595	0	1H	27.27
JHI-Hv50k-2016-13509	T	T	1H	15692660	0	1H	27.27
JHI-Hv50k-2016-13516	G	G	1H	15694302	0	1H	27.27
JHI-Hv50k-2016-13566	C	C	1H	16057681	0	1H	27.27
JHI-Hv50k-2016-13583	G	G	1H	16061886	0	1H	27.27
JHI-Hv50k-2016-13743	C	C	1H	16452548	0	1H	27.27
JHI-Hv50k-2016-13780	A	A	1H	16614616	0	1H	27.27
JHI-Hv50k-2016-13798	T	T	1H	16616380	0	1H	27.27
JHI-Hv50k-2016-13961	A	A	1H	17001337	0	1H	27.27
JHI-Hv50k-2016-14002	G	G	1H	17189480	0	1H	27.27
JHI-Hv50k-2016-14076	C	C	1H	17195894	0	1H	27.27
JHI-Hv50k-2016-14258	A	A	1H	17330751	0	1H	27.27
JHI-Hv50k-2016-14300	A	A	1H	17337682	0	1H	27.27
JHI-Hv50k-2016-14306	C	C	1H	17338728	0	1H	27.27
JHI-Hv50k-2016-14315	A	A	1H	17341264	0	1H	27.27
JHI-Hv50k-2016-14345	A	A	1H	17570042	0	1H	27.27
SCRI_RS_122490	G	G	1H	16449728	0	1H	27.27
SCRI_RS_124926	T	T	1H	14371313	0	1H	27.27
SCRI_RS_14227	C	C	1H	15691817	0	1H	27.27
SCRI_RS_150226	A	A	1H	16644370	0	1H	27.27
SCRI_RS_151047	C	C	1H	17341588	0	1H	27.27
SCRI_RS_171221	T	T	1H	17332852	0	1H	27.27
SCRI_RS_182603	C	C	1H	15065044	0	1H	27.27
SCRI_RS_217160	A	A	1H	17195993	0	1H	27.27
SCRI_RS_88375	A	A	1H	16450645	0	1H	27.27
JHI-Hv50k-2016-13004	T	T	1H	13991606	0	1H	27.41
JHI-Hv50k-2016-13033	C	C	1H	13993114	0	1H	27.41
JHI-Hv50k-2016-14476	G	G	1H	17901406	0	1H	27.41
JHI-Hv50k-2016-14477	C	C	1H	17901497	0	1H	27.41
JHI-Hv50k-2016-14484	T	T	1H	17902874	0	1H	27.41
JHI-Hv50k-2016-14597	G	G	1H	18109006	0	1H	27.41
JHI-Hv50k-2016-14602	A	A	1H	18109259	0	1H	27.41
JHI-Hv50k-2016-14932	T	T	1H	18642819	0	1H	27.41
JHI-Hv50k-2016-14681	A	A	1H	18357862	0	1H	27.55
JHI-Hv50k-2016-14683	G	G	1H	18358190	0	1H	27.55
JHI-Hv50k-2016-14691	T	T	1H	18358840	0	1H	27.55
SCRI_RS_155382	T	T	1H	18358066	0	1H	27.55
JHI-Hv50k-2016-15135	A	A	1H	18802952	0	1H	27.86
JHI-Hv50k-2016-15145	T	T	1H	18803680	0	1H	27.86
JHI-Hv50k-2016-15198	A	A	1H	18846972	0	1H	27.86
SCRI_RS_176084	G	G	1H	19122608	0	1H	27.86
JHI-Hv50k-2016-15025	C	C	1H	18775643	0	1H	28.12
JHI-Hv50k-2016-15027	C	C	1H	18776441	0	1H	28.12
JHI-Hv50k-2016-15029	G	G	1H	18776566	0	1H	28.12
JHI-Hv50k-2016-15033	A	A	1H	18777086	0	1H	28.12
JHI-Hv50k-2016-15099	T	T	1H	18780524	0	1H	28.12
JHI-Hv50k-2016-15113	C	C	1H	18793044	0	1H	28.12
JHI-Hv50k-2016-14904	C	C	1H	18561778	0	1H	28.4
JHI-Hv50k-2016-15407	A	A	1H	19951842	0	1H	30.45
JHI-Hv50k-2016-15410	G	G	1H	19953793	0	1H	30.45
JHI-Hv50k-2016-15414	C	C	1H	19956443	0	1H	30.45
SCRI_RS_239784	A	A	1H	19951710	0	1H	30.45
JHI-Hv50k-2016-16093	T	T	1H	22172229	0	1H	31.44
SCRI_RS_128285	T	T	1H	22176692	0	1H	31.44
12_31276	A	A	1H	20336402	0	1H	32.15
JHI-Hv50k-2016-15608	T	T	1H	20318440	0	1H	32.15
JHI-Hv50k-2016-15609	T	T	1H	20318512	0	1H	32.15
JHI-Hv50k-2016-15708	C	C	1H	20486619	0	1H	32.15
JHI-Hv50k-2016-15722	C	C	1H	20489377	0	1H	32.15
JHI-Hv50k-2016-15869	C	C	1H	21405736	0	1H	32.15
JHI-Hv50k-2016-16019	G	G	1H	21918164	0	1H	32.15
JHI-Hv50k-2016-16035	G	G	1H	22019064	0	1H	32.15
JHI-Hv50k-2016-16064	C	C	1H	22067619	0	1H	32.15
JHI-Hv50k-2016-16065	T	T	1H	22067628	0	1H	32.15
JHI-Hv50k-2016-16067	G	G	1H	22067727	0	1H	32.15
JHI-Hv50k-2016-16331	A	A	1H	23821649	0	1H	35.69
JHI-Hv50k-2016-16399	T	T	1H	23930597	0	1H	35.69
JHI-Hv50k-2016-16413	C	C	1H	23931519	0	1H	35.69
JHI-Hv50k-2016-16444	G	G	1H	23935376	0	1H	35.69
JHI-Hv50k-2016-16445	C	C	1H	23935508	0	1H	35.69
JHI-Hv50k-2016-16449	A	A	1H	23935715	0	1H	35.69
JHI-Hv50k-2016-16491	A	A	1H	23939940	0	1H	35.69
SCRI_RS_126734	T	T	1H	22837846	0	1H	35.78
JHI-Hv50k-2016-16624	A	A	1H	24657925	0	1H	36.97
SCRI_RS_161702	A	A	1H	24025029	0	1H	36.98
JHI-Hv50k-2016-16641	A	A	1H	25047457	0	1H	37.61
JHI-Hv50k-2016-16648	C	C	1H	25328839	0	1H	37.61
JHI-Hv50k-2016-16657	G	G	1H	25337690	0	1H	37.61
JHI-Hv50k-2016-16677	T	T	1H	27684392	0	1H	37.61
JHI-Hv50k-2016-16684	T	T	1H	27685464	0	1H	37.61
JHI-Hv50k-2016-16712	G	G	1H	27827623	0	1H	37.61
12_31177	A	A	1H	28643791	0	1H	38.03
JHI-Hv50k-2016-16778	C	C	1H	28058019	0	1H	38.03
JHI-Hv50k-2016-16807	C	C	1H	28061209	0	1H	38.03
JHI-Hv50k-2016-16839	T	T	1H	28643240	0	1H	38.03
JHI-Hv50k-2016-16927	C	C	1H	29074893	0	1H	38.03
12_11498	G	G	1H	31354146	0	1H	39.45
JHI-Hv50k-2016-16862	G	G	1H	28824035	0	1H	39.45
JHI-Hv50k-2016-16937	C	C	1H	29082559	0	1H	39.45
JHI-Hv50k-2016-16945	T	T	1H	29083600	0	1H	39.45
JHI-Hv50k-2016-17265	C	C	1H	31352574	0	1H	39.45
JHI-Hv50k-2016-17273	A	A	1H	31353645	0	1H	39.45
SCRI_RS_222748	A	A	1H	29082314	0	1H	39.45
12_30336	A	A	1H	31676923	0	1H	40.08
JHI-Hv50k-2016-17331	C	C	1H	31526892	0	1H	40.08
JHI-Hv50k-2016-17393	A	A	1H	31630199	0	1H	40.08
JHI-Hv50k-2016-17481	G	G	1H	31677013	0	1H	40.08
SCRI_RS_114047	A	A	1H	31685164	0	1H	40.08
SCRI_RS_193392	C	C	1H	31685463	0	1H	40.08
JHI-Hv50k-2016-17241	T	T	1H	31217057	0	1H	40.09
JHI-Hv50k-2016-17431	G	G	1H	31645986	0	1H	40.09
JHI-Hv50k-2016-17441	T	T	1H	31646263	0	1H	40.09
SCRI_RS_153785	G	G	1H	33444893	0	1H	41.5
JHI-Hv50k-2016-17545	G	G	1H	32183616	0	1H	41.57
JHI-Hv50k-2016-17526	G	G	1H	32102667	0	1H	41.64
JHI-Hv50k-2016-17533	A	A	1H	32178059	0	1H	41.64
JHI-Hv50k-2016-17765	C	C	1H	34086518	0	1H	41.64
JHI-Hv50k-2016-17901	C	C	1H	35728332	0	1H	41.64
JHI-Hv50k-2016-17906	C	C	1H	35729093	0	1H	41.64
SCRI_RS_170869	G	G	1H	33846707	0	1H	41.64
SCRI_RS_189483	G	G	1H	35725028	0	1H	41.64
JHI-Hv50k-2016-17966	G	G	1H	36074373	0	1H	41.93
JHI-Hv50k-2016-17993	A	A	1H	36170507	0	1H	41.93
SCRI_RS_140837	A	A	1H	36073806	0	1H	41.93
SCRI_RS_184784	C	C	1H	36171029	0	1H	41.93
JHI-Hv50k-2016-18529	A	A	1H	41084800	0	1H	42.21
JHI-Hv50k-2016-18530	G	G	1H	41086126	0	1H	42.21
SCRI_RS_11615	C	C	1H	36439607	0	1H	42.21
JHI-Hv50k-2016-18239	G	G	1H	37693816	0	1H	42.28
JHI-Hv50k-2016-18243	T	T	1H	37696181	0	1H	42.28
12_11266	C	C	1H	38549052	0	1H	42.35
JHI-Hv50k-2016-18039	T	T	1H	36457092	0	1H	42.35
JHI-Hv50k-2016-18138	G	G	1H	36948781	0	1H	42.35
JHI-Hv50k-2016-18148	T	T	1H	36950017	0	1H	42.35
JHI-Hv50k-2016-18159	G	G	1H	37121276	0	1H	42.35
JHI-Hv50k-2016-18160	T	T	1H	37121657	0	1H	42.35
JHI-Hv50k-2016-18211	G	G	1H	37377514	0	1H	42.35
JHI-Hv50k-2016-18214	C	C	1H	37379517	0	1H	42.35
JHI-Hv50k-2016-18360	A	A	1H	38547142	0	1H	42.35
JHI-Hv50k-2016-18400	G	G	1H	38823004	0	1H	42.35
JHI-Hv50k-2016-18401	A	A	1H	38823605	0	1H	42.35
JHI-Hv50k-2016-18410	C	C	1H	39018997	0	1H	42.35
JHI-Hv50k-2016-18451	A	A	1H	39313671	0	1H	42.35
SCRI_RS_132461	G	G	1H	39913293	0	1H	42.35
SCRI_RS_147042	T	T	1H	36948325	0	1H	42.35
SCRI_RS_160545	G	G	1H	36462613	0	1H	42.35
SCRI_RS_183171	T	T	1H	37378707	0	1H	42.35
SCRI_RS_187264	A	A	1H	37165144	0	1H	42.35
SCRI_RS_189637	T	T	1H	36457833	0	1H	42.35
SCRI_RS_199178	C	C	1H	39314012	0	1H	42.35
SCRI_RS_199179	G	G	1H	39312377	0	1H	42.35
SCRI_RS_9480	T	T	1H	39310922	0	1H	42.35
12_20641	A	A	1H	52769746	0	1H	46.32
12_30683	A	A	1H	69960449	0	1H	46.32
JHI-Hv50k-2016-19334	T	T	1H	67288382	0	1H	46.32
JHI-Hv50k-2016-19160	A	A	1H	61125784	0	1H	46.39
12_31467	G	G	1H	66850934	0	1H	46.46
JHI-Hv50k-2016-18950	T	T	1H	59284684	0	1H	46.46
JHI-Hv50k-2016-19014	C	C	1H	59788441	0	1H	46.46
JHI-Hv50k-2016-19217	T	T	1H	61923247	0	1H	46.46
JHI-Hv50k-2016-19512	A	A	1H	69968206	0	1H	46.46
JHI-Hv50k-2016-19521	G	G	1H	70055020	0	1H	46.46
JHI-Hv50k-2016-19675	G	G	1H	71978224	0	1H	46.46
JHI-Hv50k-2016-19711	G	G	1H	72458002	0	1H	46.46
JHI-Hv50k-2016-19718	A	A	1H	72528432	0	1H	46.46
JHI-Hv50k-2016-19743	C	C	1H	73145768	0	1H	46.46
JHI-Hv50k-2016-19752	C	C	1H	73175339	0	1H	46.46
JHI-Hv50k-2016-19899	C	C	1H	73930399	0	1H	46.46
JHI-Hv50k-2016-22869	T	T	1H	309276492	0	1H	46.46
SCRI_RS_151764	T	T	1H	67297774	0	1H	46.46
JHI-Hv50k-2016-19966	T	T	1H	74337494	0	1H	46.6
SCRI_RS_182631	A	A	1H	74327742	0	1H	46.6
SCRI_RS_188937	C	C	1H	74325991	0	1H	46.6
JHI-Hv50k-2016-19864	A	A	1H	73916517	0	1H	47.66
12_10491	A	A	1H	57891012	0	1H	47.94
12_30306	A	A	1H	303945733	0	1H	47.94
12_30592	A	A	1H	348209587	0	1H	47.94
JHI-Hv50k-2016-18542	T	T	1H	41232633	0	1H	47.94
JHI-Hv50k-2016-18612	A	A	1H	41442448	0	1H	47.94
JHI-Hv50k-2016-18735	T	T	1H	57891586	0	1H	47.94
JHI-Hv50k-2016-18745	C	C	1H	57893063	0	1H	47.94
JHI-Hv50k-2016-18747	G	G	1H	57894042	0	1H	47.94
JHI-Hv50k-2016-20431	C	C	1H	88073555	0	1H	47.94
JHI-Hv50k-2016-21042	A	A	1H	253530069	0	1H	47.94
JHI-Hv50k-2016-21954	C	C	1H	289173659	0	1H	47.94
JHI-Hv50k-2016-25138	C	C	1H	348204149	0	1H	47.94
JHI-Hv50k-2016-25378	C	C	1H	349907412	0	1H	47.94
JHI-Hv50k-2016-25431	C	C	1H	350495372	0	1H	47.94
JHI-Hv50k-2016-25445	C	C	1H	350897414	0	1H	47.94
JHI-Hv50k-2016-25580	T	T	1H	351861144	0	1H	47.94
SCRI_RS_230133	A	A	1H	348551757	0	1H	47.94
12_30498	G	G	1H	185736870	0	1H	47.95
JHI-Hv50k-2016-21026	T	T	1H	244585539	0	1H	47.95
JHI-Hv50k-2016-21519	C	C	1H	279478245	0	1H	47.95
JHI-Hv50k-2016-24903	C	C	1H	346845102	0	1H	47.95
12_10235	C	C	1H	80265534	0	1H	48.09
12_10300	A	A	1H	321396626	0	1H	48.09
12_30404	A	A	1H	324791460	0	1H	48.09
12_30438	G	G	1H	98026235	0	1H	48.09
12_31134	G	G	1H	357285032	0	1H	48.09
12_31208	G	G	1H	331415858	0	1H	48.09
12_31272	A	A	1H	351866364	0	1H	48.09
JHI-Hv50k-2016-20746	A	A	1H	100493847	0	1H	48.09
JHI-Hv50k-2016-20930	G	G	1H	196772144	0	1H	48.09
JHI-Hv50k-2016-22829	C	C	1H	306449462	0	1H	48.09
JHI-Hv50k-2016-22836	C	C	1H	307757352	0	1H	48.09
JHI-Hv50k-2016-23217	G	G	1H	316928974	0	1H	48.09
JHI-Hv50k-2016-23647	A	A	1H	328113426	0	1H	48.09
JHI-Hv50k-2016-24530	G	G	1H	341753208	0	1H	48.09
JHI-Hv50k-2016-24730	A	A	1H	344587816	0	1H	48.09
JHI-Hv50k-2016-25738	C	C	1H	352861381	0	1H	48.09
JHI-Hv50k-2016-26700	A	A	1H	365008338	0	1H	48.09
JHI-Hv50k-2016-26782	C	C	1H	366453313	0	1H	48.09
SCRI_RS_139785	T	T	1H	98738231	0	1H	48.09
SCRI_RS_141598	C	C	1H	351864573	0	1H	48.09
SCRI_RS_155439	G	G	1H	345351439	0	1H	48.09
SCRI_RS_163127	A	A	1H	358151636	0	1H	48.09
SCRI_RS_17924	G	G	1H	94329073	0	1H	48.09
SCRI_RS_189898	C	C	1H	358149096	0	1H	48.09
SCRI_RS_189920	G	G	1H	358151994	0	1H	48.09
SCRI_RS_193640	A	A	1H	313064950	0	1H	48.09
SCRI_RS_219043	C	C	1H	358992876	0	1H	48.09
SCRI_RS_229932	C	C	1H	360883330	0	1H	48.09
12_11107	G	G	1H	374506358	0	1H	48.16
12_30043	G	G	1H	317349862	0	1H	48.16
12_30350	G	G	1H	368821886	0	1H	48.16
JHI-Hv50k-2016-26334	G	G	1H	360030032	0	1H	48.16
JHI-Hv50k-2016-26890	G	G	1H	368821868	0	1H	48.16
SCRI_RS_116685	C	C	1H	360030236	0	1H	48.16
12_10159	A	A	1H	98741943	0	1H	48.23
12_10489	A	A	1H	320288071	0	1H	48.23
12_11209	G	G	1H	350423508	0	1H	48.23
12_11301	A	A	1H	77984995	0	1H	48.23
12_30462	A	A	1H	445563341	0	1H	48.23
12_30562	G	G	1H	315508280	0	1H	48.23
12_30694	A	A	1H	375075126	0	1H	48.23
12_30796	A	A	1H	84338615	0	1H	48.23
12_31381	A	A	1H	325808056	0	1H	48.23
JHI-Hv50k-2016-20781	A	A	1H	118632098	0	1H	48.23
JHI-Hv50k-2016-22816	G	G	1H	306253852	0	1H	48.23
JHI-Hv50k-2016-22859	T	T	1H	308933393	0	1H	48.23
JHI-Hv50k-2016-23277	C	C	1H	320554157	0	1H	48.23
JHI-Hv50k-2016-23330	G	G	1H	321609883	0	1H	48.23
JHI-Hv50k-2016-23368	C	C	1H	322784445	0	1H	48.23
JHI-Hv50k-2016-23499	C	C	1H	326066637	0	1H	48.23
JHI-Hv50k-2016-23706	C	C	1H	328729616	0	1H	48.23
JHI-Hv50k-2016-23721	A	A	1H	329278029	0	1H	48.23
JHI-Hv50k-2016-23975	G	G	1H	332747780	0	1H	48.23
JHI-Hv50k-2016-24648	A	A	1H	343034731	0	1H	48.23
JHI-Hv50k-2016-25062	C	C	1H	347773308	0	1H	48.23
JHI-Hv50k-2016-25731	T	T	1H	352406056	0	1H	48.23
JHI-Hv50k-2016-25880	A	A	1H	353958995	0	1H	48.23
JHI-Hv50k-2016-25970	C	C	1H	355284368	0	1H	48.23
JHI-Hv50k-2016-26080	A	A	1H	355877867	0	1H	48.23
JHI-Hv50k-2016-26397	C	C	1H	361360933	0	1H	48.23
JHI-Hv50k-2016-26511	T	T	1H	361779277	0	1H	48.23
JHI-Hv50k-2016-26799	C	C	1H	366512287	0	1H	48.23
JHI-Hv50k-2016-26824	C	C	1H	367344313	0	1H	48.23
SCRI_RS_125407	G	G	1H	362736048	0	1H	48.23
SCRI_RS_132604	C	C	1H	346194722	0	1H	48.23
SCRI_RS_134850	T	T	1H	352865132	0	1H	48.23
SCRI_RS_141511	G	G	1H	314034291	0	1H	48.23
SCRI_RS_143927	A	A	1H	330477683	0	1H	48.23
SCRI_RS_151874	G	G	1H	347774796	0	1H	48.23
SCRI_RS_152642	G	G	1H	366832062	0	1H	48.23
SCRI_RS_158003	T	T	1H	360661211	0	1H	48.23
SCRI_RS_160466	T	T	1H	360035915	0	1H	48.23
SCRI_RS_160916	A	A	1H	78702678	0	1H	48.23
SCRI_RS_170542	C	C	1H	362152033	0	1H	48.23
SCRI_RS_172170	A	A	1H	355819739	0	1H	48.23
SCRI_RS_186830	T	T	1H	334925157	0	1H	48.23
SCRI_RS_189248	A	A	1H	355878453	0	1H	48.23
SCRI_RS_189586	C	C	1H	330769878	0	1H	48.23
SCRI_RS_216058	A	A	1H	349283949	0	1H	48.23
SCRI_RS_221609	G	G	1H	367456204	0	1H	48.23
SCRI_RS_7197	A	A	1H	346196655	0	1H	48.23
SCRI_RS_85917	G	G	1H	80293616	0	1H	48.23
SCRI_RS_85918	A	A	1H	80293001	0	1H	48.23
12_10506	A	A	1H	243566375	0	1H	48.3
12_30110	A	A	1H	374864764	0	1H	48.3
12_30436	C	C	1H	109055279	0	1H	48.3
12_30762	G	G	1H	130506760	0	1H	48.3
JHI-Hv50k-2016-20303	A	A	1H	86128922	0	1H	48.3
JHI-Hv50k-2016-20770	G	G	1H	111585922	0	1H	48.3
JHI-Hv50k-2016-22850	G	G	1H	308291536	0	1H	48.3
JHI-Hv50k-2016-24484	A	A	1H	340908307	0	1H	48.3
JHI-Hv50k-2016-25723	T	T	1H	352321942	0	1H	48.3
SCRI_RS_171543	G	G	1H	352318729	0	1H	48.3
SCRI_RS_7813	C	C	1H	352312916	0	1H	48.3
JHI-Hv50k-2016-24899	C	C	1H	346440908	0	1H	48.37
SCRI_RS_82327	A	A	1H	89130442	0	1H	48.37
JHI-Hv50k-2016-27566	G	G	1H	378441681	0	1H	48.51
JHI-Hv50k-2016-21844	G	G	1H	285706331	0	1H	48.52
SCRI_RS_118168	A	A	1H	377585383	0	1H	48.76
JHI-Hv50k-2016-27563	C	C	1H	378193007	0	1H	49.08
JHI-Hv50k-2016-27571	G	G	1H	378884446	0	1H	49.43
SCRI_RS_109060	T	T	2H	143487845	0	1H	49.43
JHI-Hv50k-2016-27619	C	C	1H	379469461	0	1H	49.58
JHI-Hv50k-2016-27637	C	C	1H	379594614	0	1H	49.58
SCRI_RS_153733	G	G	1H	380291583	0	1H	49.58
JHI-Hv50k-2016-27680	A	A	1H	380089071	0	1H	49.72
12_30243	A	A	1H	389343900	0	1H	49.76
JHI-Hv50k-2016-27713	G	G	1H	380287505	0	1H	49.86
12_30478	G	G	1H	381207730	0	1H	50.42
12_30499	G	G	1H	381209230	0	1H	50.42
12_30672	A	A	1H	380417414	0	1H	50.42
SCRI_RS_119743	T	T	1H	380415153	0	1H	50.42
12_30750	A	A	1H	380767269	0	1H	50.57
12_30786	C	C	1H	380275827	0	1H	50.57
JHI-Hv50k-2016-27727	C	C	1H	380633432	0	1H	50.57
JHI-Hv50k-2016-27968	A	A	1H	385757324	0	1H	50.57
SCRI_RS_14834	A	A	1H	384255125	0	1H	50.57
SCRI_RS_148600	G	G	1H	380771324	0	1H	50.57
SCRI_RS_198546	C	C	1H	383207519	0	1H	50.57
12_10198	G	G	1H	401043822	0	1H	50.85
JHI-Hv50k-2016-28331	A	A	1H	398753150	0	1H	50.85
SCRI_RS_161643	C	C	1H	394199133	0	1H	50.85
12_30348	A	A	1H	392575438	0	1H	51.13
12_30710	A	A	1H	394416611	0	1H	51.13
12_30343	A	A	1H	401872471	0	1H	51.56
JHI-Hv50k-2016-28416	A	A	1H	401233540	0	1H	51.56
JHI-Hv50k-2016-28566	G	G	1H	402308103	0	1H	51.56
JHI-Hv50k-2016-28721	C	C	1H	402969963	0	1H	51.56
JHI-Hv50k-2016-28734	C	C	1H	403274440	0	1H	51.56
JHI-Hv50k-2016-28834	C	C	1H	403329214	0	1H	51.56
JHI-Hv50k-2016-29796	C	C	1H	412365612	0	1H	52.34
JHI-Hv50k-2016-30414	T	T	1H	418521516	0	1H	52.34
JHI-Hv50k-2016-29135	G	G	1H	405717449	0	1H	52.48
JHI-Hv50k-2016-29207	A	A	1H	406371679	0	1H	52.48
JHI-Hv50k-2016-29220	A	A	1H	406525992	0	1H	52.51
SCRI_RS_1445	C	C	1H	410433523	0	1H	52.51
SCRI_RS_207335	C	C	1H	410774420	0	1H	52.51
12_11444	G	G	1H	409518614	0	1H	52.55
JHI-Hv50k-2016-29236	A	A	1H	406535168	0	1H	52.55
JHI-Hv50k-2016-29288	C	C	1H	406994567	0	1H	52.55
SCRI_RS_193401	C	C	1H	410775836	0	1H	52.55
SCRI_RS_100503	T	T	1H	411148909	0	1H	53.26
JHI-Hv50k-2016-30044	C	C	1H	414866621	0	1H	54.39
SCRI_RS_225107	C	C	1H	414865856	0	1H	54.39
SCRI_RS_121978	T	T	1H	419036445	0	1H	54.53
SCRI_RS_192779	A	A	1H	423116863	0	1H	54.53
12_10201	C	C	1H	428364193	0	1H	54.71
JHI-Hv50k-2016-31848	G	G	1H	428365767	0	1H	54.71
12_30753	A	A	1H	427973108	0	1H	54.89
JHI-Hv50k-2016-30148	C	C	1H	415362947	0	1H	54.89
JHI-Hv50k-2016-31338	A	A	1H	424825010	0	1H	54.89
SCRI_RS_130666	C	C	1H	425806348	0	1H	54.89
SCRI_RS_138118	T	T	1H	414058636	0	1H	54.89
SCRI_RS_145305	A	A	1H	415042753	0	1H	54.89
SCRI_RS_152795	A	A	1H	420364483	0	1H	54.89
SCRI_RS_165072	T	T	1H	414061664	0	1H	54.89
SCRI_RS_182431	G	G	1H	427395732	0	1H	54.89
SCRI_RS_201072	G	G	1H	414060758	0	1H	54.89
SCRI_RS_207081	T	T	1H	415035061	0	1H	54.89
SCRI_RS_211274	G	G	1H	419012792	0	1H	54.89
SCRI_RS_213455	G	G	1H	415225482	0	1H	54.89
SCRI_RS_236104	G	G	1H	427095168	0	1H	54.89
JHI-Hv50k-2016-32128	A	A	1H	431535799	0	1H	55.38
JHI-Hv50k-2016-32222	G	G	1H	431957450	0	1H	55.38
JHI-Hv50k-2016-32383	G	G	1H	432246627	0	1H	55.38
JHI-Hv50k-2016-32599	T	T	1H	434047670	0	1H	55.67
SCRI_RS_237999	G	G	1H	431987761	0	1H	55.67
12_30744	A	A	1H	437346136	0	1H	56.02
JHI-Hv50k-2016-32560	C	C	1H	433688914	0	1H	56.02
JHI-Hv50k-2016-32421	T	T	1H	432519447	0	1H	56.09
JHI-Hv50k-2016-32395	C	C	1H	432304970	0	1H	56.44
SCRI_RS_118785	C	C	1H	432305897	0	1H	56.44
JHI-Hv50k-2016-33086	C	C	1H	438893078	0	1H	56.51
JHI-Hv50k-2016-33223	T	T	1H	443436226	0	1H	56.92
JHI-Hv50k-2016-32607	C	C	1H	434062262	0	1H	57.29
JHI-Hv50k-2016-33054	C	C	1H	438317380	0	1H	57.29
JHI-Hv50k-2016-33180	A	A	1H	443261926	0	1H	57.29
JHI-Hv50k-2016-33568	T	T	1H	446893297	0	1H	57.29
12_21131	G	G	1H	442735491	0	1H	57.32
SCRI_RS_231735	A	A	1H	443922320	0	1H	57.32
JHI-Hv50k-2016-34151	T	T	1H	450208875	0	1H	58.13
12_31179	G	G	1H	449874188	0	1H	58.22
JHI-Hv50k-2016-34001	T	T	1H	449867302	0	1H	58.22
SCRI_RS_12873	G	G	1H	434874650	0	1H	58.22
SCRI_RS_236551	A	A	1H	448758318	0	1H	58.22
JHI-Hv50k-2016-34012	T	T	1H	449869037	0	1H	58.29
JHI-Hv50k-2016-34353	C	C	1H	452223955	0	1H	59.14
12_10313	G	G	1H	451118405	0	1H	59.42
JHI-Hv50k-2016-34210	A	A	1H	450964734	0	1H	59.42
JHI-Hv50k-2016-34270	C	C	1H	451305026	0	1H	59.42
JHI-Hv50k-2016-34346	G	G	1H	451732547	0	1H	59.42
JHI-Hv50k-2016-34347	C	C	1H	451997524	0	1H	59.42
JHI-Hv50k-2016-34382	T	T	1H	452783867	0	1H	59.42
JHI-Hv50k-2016-34406	A	A	1H	452791147	0	1H	59.42
JHI-Hv50k-2016-34423	G	G	1H	453001865	0	1H	59.42
JHI-Hv50k-2016-34535	A	A	1H	453495482	0	1H	59.42
SCRI_RS_194015	C	C	1H	452790461	0	1H	59.42
JHI-Hv50k-2016-34635	T	T	1H	454084940	0	1H	59.92
JHI-Hv50k-2016-34718	C	C	1H	454204131	0	1H	59.92
JHI-Hv50k-2016-34809	A	A	1H	454320705	0	1H	59.92
JHI-Hv50k-2016-34823	T	T	1H	454532385	0	1H	59.92
JHI-Hv50k-2016-34842	A	A	1H	454535253	0	1H	59.92
JHI-Hv50k-2016-34951	C	C	1H	455156994	0	1H	59.92
SCRI_RS_151228	T	T	1H	454318522	0	1H	59.92
SCRI_RS_151894	G	G	1H	454530064	0	1H	59.92
SCRI_RS_188820	C	C	1H	454311434	0	1H	59.92
12_30477	T	T	1H	456209651	0	1H	60.84
JHI-Hv50k-2016-34522	T	T	1H	453443825	0	1H	60.84
JHI-Hv50k-2016-34557	T	T	1H	453740325	0	1H	60.84
JHI-Hv50k-2016-34688	G	G	1H	454174291	0	1H	60.84
JHI-Hv50k-2016-35011	A	A	1H	455496911	0	1H	60.84
JHI-Hv50k-2016-35038	G	G	1H	455661755	0	1H	60.84
JHI-Hv50k-2016-35065	T	T	1H	455800653	0	1H	60.84
JHI-Hv50k-2016-35137	G	G	1H	456203868	0	1H	60.84
JHI-Hv50k-2016-35188	A	A	1H	456561134	0	1H	60.84
JHI-Hv50k-2016-35205	G	G	1H	456592676	0	1H	60.84
JHI-Hv50k-2016-35308	T	T	1H	457845580	0	1H	60.84
SCRI_RS_160500	G	G	1H	454093376	0	1H	60.84
SCRI_RS_204611	T	T	1H	454174268	0	1H	60.84
SCRI_RS_206795	C	C	1H	456557870	0	1H	60.84
SCRI_RS_219685	T	T	1H	456730031	0	1H	60.84
SCRI_RS_239686	C	C	1H	456204191	0	1H	60.84
JHI-Hv50k-2016-35411	G	G	1H	458912996	0	1H	61.51
JHI-Hv50k-2016-35414	A	A	1H	458913844	0	1H	61.51
12_31464	T	T	1H	459030191	0	1H	61.54
12_11062	G	G	1H	461593387	0	1H	61.83
JHI-Hv50k-2016-35506	C	C	1H	459697707	0	1H	61.83
JHI-Hv50k-2016-35656	G	G	1H	461704395	0	1H	61.83
SCRI_RS_175487	T	T	1H	462193195	0	1H	61.83
JHI-Hv50k-2016-35739	C	C	1H	462588986	0	1H	62.32
JHI-Hv50k-2016-35809	C	C	1H	462931192	0	1H	62.32
JHI-Hv50k-2016-35920	A	A	1H	463490755	0	1H	62.32
JHI-Hv50k-2016-35927	G	G	1H	463492174	0	1H	62.32
SCRI_RS_133886	C	C	1H	462899847	0	1H	62.32
12_30295	A	A	1H	466761834	0	1H	62.57
JHI-Hv50k-2016-36270	C	C	1H	466765993	0	1H	62.57
SCRI_RS_157039	A	A	1H	464421881	0	1H	62.57
JHI-Hv50k-2016-35395	C	C	1H	458198186	0	1H	62.77
12_31099	G	G	1H	466036090	0	1H	62.82
JHI-Hv50k-2016-35822	T	T	1H	462998627	0	1H	62.82
JHI-Hv50k-2016-35856	A	A	1H	463258787	0	1H	62.82
JHI-Hv50k-2016-35857	C	C	1H	463258834	0	1H	62.82
JHI-Hv50k-2016-35888	A	A	1H	463366122	0	1H	62.82
JHI-Hv50k-2016-35897	A	A	1H	463482847	0	1H	62.82
JHI-Hv50k-2016-36007	T	T	1H	465041656	0	1H	62.82
JHI-Hv50k-2016-36072	G	G	1H	465601932	0	1H	62.82
JHI-Hv50k-2016-36284	C	C	1H	466827991	0	1H	63.75
JHI-Hv50k-2016-36309	A	A	1H	466853231	0	1H	64.74
JHI-Hv50k-2016-36338	A	A	1H	467257352	0	1H	65.23
JHI-Hv50k-2016-36456	T	T	1H	469007295	0	1H	65.23
12_10166	A	A	1H	468278886	0	1H	65.73
JHI-Hv50k-2016-36466	G	G	1H	469010403	0	1H	65.73
JHI-Hv50k-2016-36393	C	C	1H	467878251	0	1H	66.15
12_10206	G	G	1H	473879584	0	1H	66.29
12_30298	G	G	1H	469802176	0	1H	66.29
JHI-Hv50k-2016-36645	C	C	1H	470033631	0	1H	66.29
JHI-Hv50k-2016-36847	G	G	1H	472924262	0	1H	66.29
JHI-Hv50k-2016-36965	G	G	1H	473689227	0	1H	66.29
JHI-Hv50k-2016-36966	C	C	1H	473689238	0	1H	66.29
12_20696	A	A	1H	469551219	0	1H	66.73
12_30505	A	A	1H	471473363	0	1H	66.86
JHI-Hv50k-2016-35400	T	T	1H	458607906	0	1H	66.86
JHI-Hv50k-2016-35401	C	C	1H	458607948	0	1H	66.86
JHI-Hv50k-2016-36605	G	G	1H	469804604	0	1H	66.86
JHI-Hv50k-2016-36656	A	A	1H	470252957	0	1H	66.86
JHI-Hv50k-2016-36792	A	A	1H	471970877	0	1H	66.86
JHI-Hv50k-2016-36927	T	T	1H	473266326	0	1H	66.86
JHI-Hv50k-2016-36973	G	G	1H	473793715	0	1H	66.86
JHI-Hv50k-2016-37030	T	T	1H	473874755	0	1H	66.86
12_21176	G	G	1H	478861495	0	1H	67.23
JHI-Hv50k-2016-37436	A	A	1H	478407065	0	1H	67.73
JHI-Hv50k-2016-37451	G	G	1H	478408069	0	1H	67.73
SCRI_RS_160234	G	G	1H	479978068	0	1H	67.73
12_30147	A	A	1H	478177990	0	1H	67.92
JHI-Hv50k-2016-37148	A	A	1H	476057858	0	1H	67.92
JHI-Hv50k-2016-37166	C	C	1H	476742635	0	1H	67.92
JHI-Hv50k-2016-37269	G	G	1H	477750978	0	1H	67.92
SCRI_RS_156208	G	G	1H	481942863	0	1H	68.77
JHI-Hv50k-2016-37483	T	T	1H	479078121	0	1H	70.25
JHI-Hv50k-2016-37493	C	C	1H	479360640	0	1H	70.25
SCRI_RS_151244	A	A	1H	478688897	0	1H	70.25
SCRI_RS_183588	A	A	1H	478955602	0	1H	70.25
SCRI_RS_823	A	A	1H	478685902	0	1H	70.25
SCRI_RS_181239	C	C	1H	480725355	0	1H	71.1
12_11267	G	G	1H	481468950	0	1H	71.18
SCRI_RS_21080	C	C	1H	482239967	0	1H	72.45
12_11078	G	G	1H	487105715	0	1H	72.5
JHI-Hv50k-2016-37604	C	C	1H	482728981	0	1H	72.52
JHI-Hv50k-2016-37756	C	C	1H	491094978	0	1H	73.6
JHI-Hv50k-2016-37681	A	A	1H	488845426	0	1H	76.84
JHI-Hv50k-2016-37682	C	C	1H	488845731	0	1H	76.84
SCRI_RS_181353	C	C	1H	488815380	0	1H	76.84
JHI-Hv50k-2016-37816	T	T	1H	492628160	0	1H	80.24
SCRI_RS_125339	G	G	1H	493364816	0	1H	80.24
12_31229	G	G	1H	493170415	0	1H	80.78
JHI-Hv50k-2016-38060	T	T	1H	494912360	0	1H	81.02
SCRI_RS_9158	A	A	1H	494883109	0	1H	81.02
12_11144	G	G	1H	498205652	0	1H	81.73
JHI-Hv50k-2016-38371	T	T	1H	497664680	0	1H	81.73
JHI-Hv50k-2016-38406	T	T	1H	497889303	0	1H	81.73
JHI-Hv50k-2016-38505	G	G	1H	498203039	0	1H	81.73
12_31160	G	G	1H	498571383	0	1H	82.51
JHI-Hv50k-2016-38599	A	A	1H	498571092	0	1H	82.51
JHI-Hv50k-2016-38703	A	A	1H	498775195	0	1H	82.51
SCRI_RS_225431	C	C	1H	498781286	0	1H	82.58
SCRI_RS_154140	A	A	1H	500583571	0	1H	83
SCRI_RS_157246	C	C	1H	500971593	0	1H	83.57
JHI-Hv50k-2016-38954	G	G	1H	501361406	0	1H	83.64
12_20323	G	G	1H	504079731	0	1H	86.08
JHI-Hv50k-2016-39019	T	T	1H	502082034	0	1H	86.08
JHI-Hv50k-2016-39053	A	A	1H	502680447	0	1H	86.08
JHI-Hv50k-2016-39107	T	T	1H	503270317	0	1H	86.08
JHI-Hv50k-2016-39259	G	G	1H	503422945	0	1H	86.08
JHI-Hv50k-2016-39262	G	G	1H	503423544	0	1H	86.08
JHI-Hv50k-2016-39891	C	C	1H	506607541	0	1H	86.08
SCRI_RS_168562	C	C	1H	503413212	0	1H	86.08
SCRI_RS_177788	T	T	1H	506769928	0	1H	86.08
SCRI_RS_181300	A	A	1H	503269569	0	1H	86.08
SCRI_RS_182326	G	G	1H	503658616	0	1H	86.08
SCRI_RS_197910	C	C	1H	506609714	0	1H	86.08
SCRI_RS_231869	T	T	1H	506611529	0	1H	86.08
SCRI_RS_139690	G	G	1H	503498398	0	1H	86.47
12_10535	G	G	1H	504804176	0	1H	86.54
12_30546	A	A	1H	508566982	0	1H	86.54
JHI-Hv50k-2016-39674	G	G	1H	504919634	0	1H	86.54
JHI-Hv50k-2016-39712	C	C	1H	505148692	0	1H	86.54
JHI-Hv50k-2016-39713	C	C	1H	505149491	0	1H	86.54
SCRI_RS_121048	G	G	1H	508312976	0	1H	86.54
SCRI_RS_133132	T	T	1H	504805834	0	1H	86.54
SCRI_RS_144315	A	A	1H	505150506	0	1H	86.54
SCRI_RS_166168	A	A	1H	507630839	0	1H	86.54
SCRI_RS_179987	C	C	1H	508269455	0	1H	86.54
SCRI_RS_189168	G	G	1H	509307825	0	1H	86.54
SCRI_RS_195200	C	C	1H	507977159	0	1H	86.54
SCRI_RS_209524	A	A	1H	508771890	0	1H	86.54
SCRI_RS_236623	C	C	1H	507639342	0	1H	86.54
12_20632	G	G	1H	511401867	0	1H	88.54
JHI-Hv50k-2016-41553	A	A	1H	511203194	0	1H	88.54
JHI-Hv50k-2016-41555	G	G	1H	511203497	0	1H	88.54
SCRI_RS_114308	A	A	1H	511129549	0	1H	88.54
JHI-Hv50k-2016-40869	T	T	1H	509509788	0	1H	89.02
JHI-Hv50k-2016-41031	G	G	1H	509580780	0	1H	89.02
JHI-Hv50k-2016-41034	T	T	1H	509585024	0	1H	89.02
JHI-Hv50k-2016-40928	G	G	1H	509525190	0	1H	89.31
JHI-Hv50k-2016-41795	A	A	1H	511926673	0	1H	89.31
SCRI_RS_197263	A	A	1H	509664704	0	1H	89.31
12_31163	A	A	1H	510050548	0	1H	89.73
JHI-Hv50k-2016-41264	T	T	1H	510257654	0	1H	89.73
12_11008	C	C	1H	509765620	0	1H	90.16
JHI-Hv50k-2016-41082	G	G	1H	509766395	0	1H	90.16
JHI-Hv50k-2016-41279	C	C	1H	510594625	0	1H	90.16
JHI-Hv50k-2016-41900	A	A	1H	512560611	0	1H	90.16
SCRI_RS_213675	T	T	1H	511726333	0	1H	90.16
12_31192	G	G	1H	512294799	0	1H	90.44
JHI-Hv50k-2016-41916	T	T	1H	512566447	0	1H	90.44
JHI-Hv50k-2016-41917	C	C	1H	512566519	0	1H	90.44
JHI-Hv50k-2016-42143	G	G	1H	513160841	0	1H	92.21
JHI-Hv50k-2016-42163	T	T	1H	513164332	0	1H	92.21
JHI-Hv50k-2016-42456	G	G	1H	513638268	0	1H	92.21
SCRI_RS_199689	T	T	1H	513210386	0	1H	92.21
12_31319	G	G	1H	513231576	0	1H	92.35
JHI-Hv50k-2016-42335	G	G	1H	513273201	0	1H	92.35
JHI-Hv50k-2016-42419	T	T	1H	513631461	0	1H	92.35
SCRI_RS_194371	C	C	1H	513076586	0	1H	92.35
JHI-Hv50k-2016-42551	G	G	1H	514098322	0	1H	93.06
JHI-Hv50k-2016-42553	C	C	1H	514098702	0	1H	93.06
SCRI_RS_145026	T	T	1H	514266568	0	1H	93.06
JHI-Hv50k-2016-43024	C	C	1H	515710207	0	1H	93.7
JHI-Hv50k-2016-43047	C	C	1H	515715248	0	1H	93.7
JHI-Hv50k-2016-44742	C	C	1H	519277410	0	1H	94.76
SCRI_RS_188909	A	A	1H	516309132	0	1H	94.9
JHI-Hv50k-2016-43106	A	A	1H	516078382	0	1H	95.04
JHI-Hv50k-2016-43487	T	T	1H	516785733	0	1H	95.18
SCRI_RS_78578	T	T	1H	516785733	0	1H	95.18
12_11173	A	A	1H	517251616	0	1H	95.82
JHI-Hv50k-2016-44059	T	T	1H	518171392	0	1H	95.86
JHI-Hv50k-2016-44088	T	T	1H	518230197	0	1H	95.89
SCRI_RS_199972	G	G	1H	518555080	0	1H	95.89
SCRI_RS_235724	C	C	1H	518231786	0	1H	95.89
JHI-Hv50k-2016-44143	G	G	1H	518528847	0	1H	96.74
JHI-Hv50k-2016-44344	A	A	1H	518800358	0	1H	96.74
JHI-Hv50k-2016-44353	T	T	1H	518803235	0	1H	96.74
SCRI_RS_213539	T	T	1H	518820762	0	1H	96.74
JHI-Hv50k-2016-44295	A	A	1H	518769536	0	1H	96.88
JHI-Hv50k-2016-44296	G	G	1H	518769706	0	1H	96.88
JHI-Hv50k-2016-44333	A	A	1H	518785119	0	1H	96.88
SCRI_RS_154646	C	C	1H	519000068	0	1H	96.88
SCRI_RS_236160	G	G	1H	519002885	0	1H	96.88
12_21020	G	G	1H	519268754	0	1H	97.52
JHI-Hv50k-2016-45263	T	T	1H	520667025	0	1H	97.52
JHI-Hv50k-2016-45471	G	G	1H	521286186	0	1H	97.52
JHI-Hv50k-2016-45506	A	A	1H	521294799	0	1H	97.52
SCRI_RS_232650	G	G	1H	522485279	0	1H	97.52
12_20613	A	A	1H	520001459	0	1H	97.73
JHI-Hv50k-2016-44694	C	C	1H	519263080	0	1H	97.73
JHI-Hv50k-2016-45347	G	G	1H	520755765	0	1H	97.73
JHI-Hv50k-2016-45790	C	C	1H	522795120	0	1H	97.73
SCRI_RS_146959	C	C	1H	523428145	0	1H	97.73
SCRI_RS_171501	T	T	1H	519278467	0	1H	97.73
12_30191	A	A	1H	522448103	0	1H	97.84
12_31181	G	G	1H	523082507	0	1H	100.07
JHI-Hv50k-2016-45835	G	G	1H	522836409	0	1H	100.07
JHI-Hv50k-2016-45866	G	G	1H	522839997	0	1H	100.07
JHI-Hv50k-2016-46073	A	A	1H	523082640	0	1H	100.07
JHI-Hv50k-2016-46082	T	T	1H	523084319	0	1H	100.07
JHI-Hv50k-2016-46103	A	A	1H	523092455	0	1H	100.07
SCRI_RS_106752	C	C	1H	522843676	0	1H	100.07
SCRI_RS_106754	G	G	1H	522843786	0	1H	100.07
SCRI_RS_201086	T	T	1H	523222032	0	1H	100.07
SCRI_RS_206759	C	C	1H	522839678	0	1H	100.07
JHI-Hv50k-2016-46213	G	G	1H	523370307	0	1H	100.14
JHI-Hv50k-2016-46233	C	C	1H	523388034	0	1H	100.14
JHI-Hv50k-2016-46264	A	A	1H	523730536	0	1H	100.14
JHI-Hv50k-2016-46347	C	C	1H	523954773	0	1H	100.57
JHI-Hv50k-2016-46382	G	G	1H	523967859	0	1H	100.57
JHI-Hv50k-2016-46401	G	G	1H	523970914	0	1H	100.57
JHI-Hv50k-2016-46469	C	C	1H	524012871	0	1H	100.57
SCRI_RS_176063	T	T	1H	523967148	0	1H	100.57
12_30532	A	A	1H	523963863	0	1H	100.71
JHI-Hv50k-2016-47517	G	G	1H	526711095	0	1H	100.71
JHI-Hv50k-2016-47088	G	G	1H	525439686	0	1H	100.78
JHI-Hv50k-2016-47155	G	G	1H	525677988	0	1H	100.78
JHI-Hv50k-2016-47241	G	G	1H	526115820	0	1H	100.78
JHI-Hv50k-2016-47250	C	C	1H	526117064	0	1H	100.78
JHI-Hv50k-2016-47302	C	C	1H	526216091	0	1H	100.78
JHI-Hv50k-2016-47336	A	A	1H	526485142	0	1H	100.78
JHI-Hv50k-2016-47339	G	G	1H	526486068	0	1H	100.78
JHI-Hv50k-2016-47352	C	C	1H	526609364	0	1H	100.78
JHI-Hv50k-2016-47355	C	C	1H	526611093	0	1H	100.78
JHI-Hv50k-2016-47402	G	G	1H	526678767	0	1H	100.78
JHI-Hv50k-2016-47409	T	T	1H	526679836	0	1H	100.78
SCRI_RS_154528	T	T	1H	524725233	0	1H	100.78
SCRI_RS_197337	A	A	1H	525677816	0	1H	100.78
SCRI_RS_206896	C	C	1H	526672209	0	1H	100.78
12_10149	C	C	1H	525014395	0	1H	100.85
JHI-Hv50k-2016-46858	A	A	1H	524847247	0	1H	100.85
JHI-Hv50k-2016-45694	C	C	1H	522588063	0	1H	101.27
JHI-Hv50k-2016-45800	C	C	1H	522824467	0	1H	101.27
SCRI_RS_141421	T	T	1H	522568616	0	1H	101.27
JHI-Hv50k-2016-46789	A	A	1H	524656564	0	1H	101.73
JHI-Hv50k-2016-46533	A	A	1H	524166697	0	1H	102.19
JHI-Hv50k-2016-46615	A	A	1H	524414900	0	1H	102.19
SCRI_RS_147329	G	G	1H	524414711	0	1H	102.19
SCRI_RS_155427	G	G	1H	524414248	0	1H	102.19
JHI-Hv50k-2016-47721	G	G	1H	527800530	0	1H	103.82
JHI-Hv50k-2016-47860	C	C	1H	527977379	0	1H	103.82
JHI-Hv50k-2016-47929	A	A	1H	528008981	0	1H	103.82
JHI-Hv50k-2016-47940	T	T	1H	528010054	0	1H	103.82
JHI-Hv50k-2016-48069	A	A	1H	528121937	0	1H	103.82
JHI-Hv50k-2016-48092	G	G	1H	528151091	0	1H	103.82
JHI-Hv50k-2016-48099	T	T	1H	528156681	0	1H	103.82
JHI-Hv50k-2016-48197	C	C	1H	528282898	0	1H	103.82
JHI-Hv50k-2016-48242	G	G	1H	528356332	0	1H	103.82
JHI-Hv50k-2016-48243	G	G	1H	528357035	0	1H	103.82
SCRI_RS_120481	G	G	1H	527800988	0	1H	103.82
SCRI_RS_127968	A	A	1H	527798609	0	1H	103.82
SCRI_RS_139733	A	A	1H	528031794	0	1H	103.82
SCRI_RS_174052	C	C	1H	528573590	0	1H	103.82
SCRI_RS_218473	G	G	1H	528106319	0	1H	103.82
SCRI_RS_219889	G	G	1H	528038219	0	1H	103.82
SCRI_RS_91596	A	A	1H	527952680	0	1H	103.82
JHI-Hv50k-2016-47281	G	G	1H	526167365	0	1H	104.46
JHI-Hv50k-2016-47282	A	A	1H	526168189	0	1H	104.46
BK_01	G	G	1H	528989695	0	1H	104.75
12_30014	G	G	1H	529533855	0	1H	104.75
JHI-Hv50k-2016-48278	G	G	1H	528531433	0	1H	104.75
JHI-Hv50k-2016-48281	G	G	1H	528532365	0	1H	104.75
JHI-Hv50k-2016-48291	T	T	1H	528534187	0	1H	104.75
JHI-Hv50k-2016-48410	G	G	1H	528747495	0	1H	104.75
JHI-Hv50k-2016-48473	G	G	1H	528989552	0	1H	104.75
JHI-Hv50k-2016-48598	G	G	1H	529695512	0	1H	104.75
JHI-Hv50k-2016-48675	T	T	1H	529709372	0	1H	104.75
JHI-Hv50k-2016-48696	C	C	1H	529762084	0	1H	104.75
JHI-Hv50k-2016-48700	G	G	1H	529762297	0	1H	104.75
JHI-Hv50k-2016-48630	C	C	1H	529699566	0	1H	104.82
JHI-Hv50k-2016-48830	T	T	1H	529897138	0	1H	104.82
JHI-Hv50k-2016-47599	C	C	1H	526846115	0	1H	105.81
JHI-Hv50k-2016-47602	T	T	1H	526847953	0	1H	105.81
JHI-Hv50k-2016-47608	A	A	1H	527201666	0	1H	105.81
12_10905	G	G	1H	529829699	0	1H	106.16
JHI-Hv50k-2016-48788	T	T	1H	529835001	0	1H	106.16
JHI-Hv50k-2016-48809	G	G	1H	529856292	0	1H	106.16
JHI-Hv50k-2016-48987	A	A	1H	530480400	0	1H	106.16
JHI-Hv50k-2016-47631	T	T	1H	527649259	0	1H	106.7
JHI-Hv50k-2016-47651	G	G	1H	527667420	0	1H	106.7
JHI-Hv50k-2016-49076	A	A	1H	531237516	0	1H	107.29
12_11409	A	A	1H	530746330	0	1H	109.36
JHI-Hv50k-2016-48864	G	G	1H	530070819	0	1H	109.36
JHI-Hv50k-2016-48882	A	A	1H	530177372	0	1H	109.36
JHI-Hv50k-2016-49182	G	G	1H	532369050	0	1H	110.24
JHI-Hv50k-2016-49731	A	A	1H	534125611	0	1H	111.12
JHI-Hv50k-2016-49432	A	A	1H	533194440	0	1H	111.83
JHI-Hv50k-2016-49435	A	A	1H	533208819	0	1H	111.83
JHI-Hv50k-2016-49494	G	G	1H	533429363	0	1H	111.83
JHI-Hv50k-2016-49932	A	A	1H	534540501	0	1H	111.99
JHI-Hv50k-2016-49949	A	A	1H	534547743	0	1H	111.99
JHI-Hv50k-2016-49976	C	C	1H	534656653	0	1H	111.99
JHI-Hv50k-2016-50126	A	A	1H	534942259	0	1H	111.99
JHI-Hv50k-2016-49719	G	G	1H	533931093	0	1H	112.25
JHI-Hv50k-2016-49722	A	A	1H	533931642	0	1H	112.25
JHI-Hv50k-2016-49860	T	T	1H	534441940	0	1H	112.25
JHI-Hv50k-2016-50355	C	C	1H	536154874	0	1H	116.39
JHI-Hv50k-2016-50409	T	T	1H	536382343	0	1H	116.39
12_21172	T	T	1H	536786084	0	1H	116.5
JHI-Hv50k-2016-50424	A	A	1H	536401258	0	1H	116.5
JHI-Hv50k-2016-50440	C	C	1H	536402410	0	1H	116.5
JHI-Hv50k-2016-50456	G	G	1H	536419167	0	1H	116.5
JHI-Hv50k-2016-50480	A	A	1H	536425412	0	1H	116.5
JHI-Hv50k-2016-50483	C	C	1H	536425736	0	1H	116.5
JHI-Hv50k-2016-50498	T	T	1H	536426422	0	1H	116.5
JHI-Hv50k-2016-50699	T	T	1H	536619288	0	1H	116.5
JHI-Hv50k-2016-50755	A	A	1H	536644903	0	1H	116.5
JHI-Hv50k-2016-50839	C	C	1H	536783457	0	1H	116.5
JHI-Hv50k-2016-50840	T	T	1H	536783966	0	1H	116.5
JHI-Hv50k-2016-50909	G	G	1H	536888527	0	1H	116.5
JHI-Hv50k-2016-50981	C	C	1H	537081214	0	1H	116.5
SCRI_RS_127646	T	T	1H	536427202	0	1H	116.5
SCRI_RS_137116	G	G	1H	536426484	0	1H	116.5
JHI-Hv50k-2016-51097	A	A	1H	537356418	0	1H	116.78
JHI-Hv50k-2016-51114	G	G	1H	537359067	0	1H	116.78
JHI-Hv50k-2016-51136	A	A	1H	537362978	0	1H	116.78
JHI-Hv50k-2016-51172	C	C	1H	537369222	0	1H	116.78
JHI-Hv50k-2016-51202	T	T	1H	537429350	0	1H	116.78
SCRI_RS_170110	G	G	1H	537711544	0	1H	116.78
SCRI_RS_201865	T	T	1H	537712342	0	1H	116.78
JHI-Hv50k-2016-51431	A	A	1H	538411545	0	1H	117.49
JHI-Hv50k-2016-51471	G	G	1H	538422783	0	1H	117.49
SCRI_RS_196910	A	A	1H	538425332	0	1H	117.49
JHI-Hv50k-2016-51564	C	C	1H	538504510	0	1H	117.67
SCRI_RS_48925	G	G	1H	538505019	0	1H	117.67
12_11443	G	G	1H	538890455	0	1H	117.85
12_11457	G	G	1H	538694391	0	1H	117.85
12_21522	G	G	1H	538694511	0	1H	117.85
JHI-Hv50k-2016-51788	C	C	1H	538716378	0	1H	117.85
JHI-Hv50k-2016-51805	C	C	1H	538880655	0	1H	117.85
SCRI_RS_150607	A	A	1H	538554616	0	1H	117.85
SCRI_RS_4522	G	G	1H	538880071	0	1H	117.85
JHI-Hv50k-2016-51903	C	C	1H	538989600	0	1H	118.13
JHI-Hv50k-2016-51989	C	C	1H	539109037	0	1H	118.13
SCRI_RS_159031	G	G	1H	539092721	0	1H	118.13
JHI-Hv50k-2016-51959	T	T	1H	539104723	0	1H	118.34
JHI-Hv50k-2016-51995	A	A	1H	539129426	0	1H	118.34
JHI-Hv50k-2016-51996	G	G	1H	539129894	0	1H	118.34
JHI-Hv50k-2016-52020	T	T	1H	539380381	0	1H	118.34
SCRI_RS_147611	T	T	1H	539381333	0	1H	118.34
JHI-Hv50k-2016-52061	G	G	1H	539478620	0	1H	118.48
SCRI_RS_155758	A	A	1H	539454103	0	1H	118.48
JHI-Hv50k-2016-52119	A	A	1H	539788105	0	1H	118.98
JHI-Hv50k-2016-52276	T	T	1H	540592246	0	1H	118.98
JHI-Hv50k-2016-52080	T	T	1H	539694057	0	1H	119.05
JHI-Hv50k-2016-52082	A	A	1H	539694343	0	1H	119.05
SCRI_RS_162765	C	C	1H	539694540	0	1H	119.05
SCRI_RS_165588	T	T	1H	539695184	0	1H	119.05
12_31377	C	C	1H	540278363	0	1H	119.12
JHI-Hv50k-2016-52108	A	A	1H	539703747	0	1H	119.12
JHI-Hv50k-2016-52204	A	A	1H	539978951	0	1H	119.12
JHI-Hv50k-2016-52208	C	C	1H	539980063	0	1H	119.12
JHI-Hv50k-2016-52267	C	C	1H	540586951	0	1H	119.12
JHI-Hv50k-2016-52321	A	A	1H	540715837	0	1H	119.41
12_10207	A	A	1H	540810200	0	1H	119.69
JHI-Hv50k-2016-52324	G	G	1H	540762165	0	1H	119.69
JHI-Hv50k-2016-52352	G	G	1H	540797266	0	1H	119.69
JHI-Hv50k-2016-52420	G	G	1H	540811743	0	1H	119.69
JHI-Hv50k-2016-52435	A	A	1H	540819675	0	1H	119.69
JHI-Hv50k-2016-52493	G	G	1H	540990763	0	1H	119.69
JHI-Hv50k-2016-52585	T	T	1H	541351144	0	1H	119.69
12_10808	G	G	1H	542658567	0	1H	121.3
12_31387	G	G	1H	542673808	0	1H	121.3
JHI-Hv50k-2016-52874	A	A	1H	542673314	0	1H	121.3
JHI-Hv50k-2016-52879	T	T	1H	542682805	0	1H	121.3
JHI-Hv50k-2016-52999	A	A	1H	543390256	0	1H	121.71
12_10693	G	G	1H	543765502	0	1H	121.95
JHI-Hv50k-2016-52608	A	A	1H	541729600	0	1H	121.95
JHI-Hv50k-2016-52638	C	C	1H	542053132	0	1H	121.95
JHI-Hv50k-2016-52902	A	A	1H	542732932	0	1H	121.95
JHI-Hv50k-2016-53046	T	T	1H	543762553	0	1H	121.95
JHI-Hv50k-2016-53074	C	C	1H	543764396	0	1H	121.95
JHI-Hv50k-2016-53143	C	C	1H	543804611	0	1H	121.95
JHI-Hv50k-2016-53186	T	T	1H	543861247	0	1H	121.95
JHI-Hv50k-2016-53193	G	G	1H	543862107	0	1H	121.95
JHI-Hv50k-2016-53246	G	G	1H	544039452	0	1H	121.95
SCRI_RS_160475	A	A	1H	540988845	0	1H	121.95
JHI-Hv50k-2016-52781	A	A	1H	542280232	0	1H	122.1
JHI-Hv50k-2016-52830	A	A	1H	542661597	0	1H	122.1
JHI-Hv50k-2016-52977	C	C	1H	543219660	0	1H	122.1
JHI-Hv50k-2016-53235	G	G	1H	544022435	0	1H	122.1
JHI-Hv50k-2016-53236	A	A	1H	544023885	0	1H	122.1
JHI-Hv50k-2016-53353	G	G	1H	544586520	0	1H	122.1
JHI-Hv50k-2016-53360	G	G	1H	544589082	0	1H	122.1
12_30649	A	A	1H	543500490	0	1H	122.12
JHI-Hv50k-2016-52622	C	C	1H	541996730	0	1H	122.12
JHI-Hv50k-2016-52623	G	G	1H	541997010	0	1H	122.12
JHI-Hv50k-2016-52626	T	T	1H	541997516	0	1H	122.12
JHI-Hv50k-2016-53420	A	A	1H	545791102	0	1H	122.53
JHI-Hv50k-2016-53427	A	A	1H	545843574	0	1H	124.16
JHI-Hv50k-2016-53484	A	A	1H	546015297	0	1H	124.16
12_30444	A	A	1H	546757187	0	1H	125.37
JHI-Hv50k-2016-53448	A	A	1H	545851152	0	1H	125.37
JHI-Hv50k-2016-53508	T	T	1H	546272345	0	1H	125.37
JHI-Hv50k-2016-53678	G	G	1H	547038082	0	1H	125.37
JHI-Hv50k-2016-53766	A	A	1H	547049703	0	1H	125.37
JHI-Hv50k-2016-53803	C	C	1H	547110063	0	1H	125.37
JHI-Hv50k-2016-53816	T	T	1H	547132807	0	1H	125.37
JHI-Hv50k-2016-53857	A	A	1H	547158093	0	1H	125.37
SCRI_RS_153450	C	C	1H	547049793	0	1H	125.37
SCRI_RS_167578	C	C	1H	546273296	0	1H	125.37
JHI-Hv50k-2016-53963	C	C	1H	547251582	0	1H	125.99
JHI-Hv50k-2016-54180	G	G	1H	547774629	0	1H	126.06
JHI-Hv50k-2016-54263	A	A	1H	548124464	0	1H	126.06
JHI-Hv50k-2016-54302	C	C	1H	548327901	0	1H	126.06
JHI-Hv50k-2016-54459	T	T	1H	548699881	0	1H	126.06
JHI-Hv50k-2016-54462	T	T	1H	548700221	0	1H	126.06
JHI-Hv50k-2016-54468	T	T	1H	548700774	0	1H	126.06
SCRI_RS_207416	C	C	1H	547198473	0	1H	126.06
JHI-Hv50k-2016-54041	T	T	1H	547418184	0	1H	126.13
JHI-Hv50k-2016-54529	T	T	1H	548766363	0	1H	126.57
JHI-Hv50k-2016-54542	C	C	1H	548768595	0	1H	126.57
JHI-Hv50k-2016-54428	A	A	1H	548451215	0	1H	126.97
SCRI_RS_165338	A	A	1H	548449807	0	1H	126.97
SCRI_RS_165476	T	T	1H	548452630	0	1H	126.97
JHI-Hv50k-2016-54755	C	C	1H	549182352	0	1H	128.04
JHI-Hv50k-2016-54763	G	G	1H	549184584	0	1H	128.04
JHI-Hv50k-2016-54808	G	G	1H	549282047	0	1H	128.04
SCRI_RS_155407	A	A	1H	549181618	0	1H	128.04
SCRI_RS_162628	A	A	1H	549777897	0	1H	128.05
SCRI_RS_184058	A	A	1H	549775316	0	1H	128.05
JHI-Hv50k-2016-54655	G	G	1H	549045262	0	1H	128.19
JHI-Hv50k-2016-54743	C	C	1H	549154720	0	1H	128.19
JHI-Hv50k-2016-54821	C	C	1H	549322799	0	1H	128.19
JHI-Hv50k-2016-54824	C	C	1H	549324870	0	1H	128.19
JHI-Hv50k-2016-55083	A	A	1H	550268699	0	1H	128.19
JHI-Hv50k-2016-55085	A	A	1H	550269211	0	1H	128.19
JHI-Hv50k-2016-55420	A	A	1H	550830819	0	1H	128.19
SCRI_RS_150786	T	T	1H	550268408	0	1H	128.19
JHI-Hv50k-2016-55123	C	C	1H	550309413	0	1H	128.33
JHI-Hv50k-2016-55188	A	A	1H	550385170	0	1H	128.33
JHI-Hv50k-2016-55341	G	G	1H	550659602	0	1H	128.33
JHI-Hv50k-2016-55342	A	A	1H	550659770	0	1H	128.33
SCRI_RS_10956	G	G	1H	550242008	0	1H	128.33
JHI-Hv50k-2016-54613	T	T	1H	548905154	0	1H	128.55
JHI-Hv50k-2016-54694	G	G	1H	549127016	0	1H	128.55
SCRI_RS_165886	G	G	1H	548750064	0	1H	128.55
SCRI_RS_166469	T	T	1H	549130395	0	1H	128.55
SCRI_RS_180081	A	A	1H	549127780	0	1H	128.55
SCRI_RS_206532	A	A	1H	548750611	0	1H	128.55
JHI-Hv50k-2016-54629	A	A	1H	548933757	0	1H	128.95
12_11496	G	G	1H	551836628	0	1H	129.67
JHI-Hv50k-2016-55564	G	G	1H	551381908	0	1H	129.67
JHI-Hv50k-2016-55581	C	C	1H	551383316	0	1H	129.67
JHI-Hv50k-2016-55663	A	A	1H	551613503	0	1H	129.67
JHI-Hv50k-2016-55756	G	G	1H	551856713	0	1H	129.67
JHI-Hv50k-2016-55758	C	C	1H	551856860	0	1H	129.67
JHI-Hv50k-2016-55796	G	G	1H	552227647	0	1H	129.67
JHI-Hv50k-2016-55886	T	T	1H	552453138	0	1H	129.67
JHI-Hv50k-2016-55905	T	T	1H	552521871	0	1H	129.67
JHI-Hv50k-2016-55918	T	T	1H	552535194	0	1H	129.67
SCRI_RS_13869	G	G	1H	551847065	0	1H	129.67
SCRI_RS_147318	A	A	1H	551613197	0	1H	129.67
SCRI_RS_156009	C	C	1H	551855429	0	1H	129.67
SCRI_RS_165600	A	A	1H	551858464	0	1H	129.67
JHI-Hv50k-2016-55628	C	C	1H	551391553	0	1H	130.12
SCRI_RS_165434	A	A	1H	552908418	0	1H	130.59
12_20599	A	A	1H	553959547	0	1H	130.81
12_30517	A	A	1H	553137219	0	1H	130.81
JHI-Hv50k-2016-55948	C	C	1H	553059257	0	1H	130.81
JHI-Hv50k-2016-55950	C	C	1H	553066819	0	1H	130.81
JHI-Hv50k-2016-55958	G	G	1H	553137811	0	1H	130.81
JHI-Hv50k-2016-55968	G	G	1H	553203810	0	1H	130.81
JHI-Hv50k-2016-55969	C	C	1H	553203955	0	1H	130.81
JHI-Hv50k-2016-56022	C	C	1H	553238791	0	1H	130.81
JHI-Hv50k-2016-56046	T	T	1H	553246931	0	1H	130.81
JHI-Hv50k-2016-56492	C	C	1H	554283250	0	1H	130.81
JHI-Hv50k-2016-56682	A	A	1H	554564536	0	1H	130.81
JHI-Hv50k-2016-56761	G	G	1H	554709063	0	1H	130.81
JHI-Hv50k-2016-56802	C	C	1H	554817755	0	1H	130.81
JHI-Hv50k-2016-56816	A	A	1H	554834199	0	1H	130.81
JHI-Hv50k-2016-56823	C	C	1H	554847131	0	1H	130.81
JHI-Hv50k-2016-56824	T	T	1H	554847403	0	1H	130.81
SCRI_RS_143790	C	C	1H	554561882	0	1H	130.81
SCRI_RS_152330	G	G	1H	554266483	0	1H	130.81
SCRI_RS_206337	C	C	1H	554283368	0	1H	130.81
SCRI_RS_214888	A	A	1H	552978371	0	1H	130.81
SCRI_RS_235776	A	A	1H	554846817	0	1H	130.81
JHI-Hv50k-2016-56142	C	C	1H	553902352	0	1H	131.94
JHI-Hv50k-2016-56402	C	C	1H	554115147	0	1H	131.94
JHI-Hv50k-2016-56414	A	A	1H	554147969	0	1H	131.94
JHI-Hv50k-2016-56431	C	C	1H	554149527	0	1H	131.94
JHI-Hv50k-2016-57522	G	G	1H	556777499	0	1H	131.94
SCRI_RS_132472	T	T	1H	556777555	0	1H	131.94
SCRI_RS_149094	A	A	1H	554149434	0	1H	131.94
SCRI_RS_187051	T	T	1H	554062585	0	1H	131.94
SCRI_RS_236175	C	C	1H	554148132	0	1H	131.94
JHI-Hv50k-2016-57475	G	G	1H	556480765	0	1H	132.08
SCRI_RS_175218	G	G	1H	556480813	0	1H	132.08
12_10746	G	G	1H	556179932	0	1H	132.37
JHI-Hv50k-2016-56943	C	C	1H	555419251	0	1H	132.37
JHI-Hv50k-2016-57256	C	C	1H	556178374	0	1H	132.37
JHI-Hv50k-2016-57394	C	C	1H	556418659	0	1H	132.37
JHI-Hv50k-2016-57400	C	C	1H	556418763	0	1H	132.37
JHI-Hv50k-2016-57493	A	A	1H	556673951	0	1H	132.37
SCRI_RS_153896	C	C	1H	555421485	0	1H	132.37
SCRI_RS_158298	A	A	1H	555420431	0	1H	132.37
12_30231	A	A	1H	556387099	0	1H	132.51
JHI-Hv50k-2016-57149	A	A	1H	555720691	0	1H	132.51
JHI-Hv50k-2016-57299	A	A	1H	556378955	0	1H	132.51
JHI-Hv50k-2016-57599	T	T	1H	556833539	0	1H	132.72
JHI-Hv50k-2016-57670	T	T	1H	556901635	0	1H	132.72
JHI-Hv50k-2016-57695	C	C	1H	556905246	0	1H	132.72
JHI-Hv50k-2016-58169	G	G	1H	557992802	0	1H	132.72
JHI-Hv50k-2016-58173	T	T	1H	557994070	0	1H	132.72
JHI-Hv50k-2016-58202	T	T	1H	558020501	0	1H	132.72
JHI-Hv50k-2016-58225	T	T	1H	558023239	0	1H	132.72
SCRI_RS_154621	C	C	1H	556905464	0	1H	132.72
JHI-Hv50k-2016-57703	C	C	1H	556906349	0	1H	132.86
JHI-Hv50k-2016-57831	C	C	1H	557109167	0	1H	132.86
JHI-Hv50k-2016-58039	G	G	1H	557839175	0	1H	132.86
JHI-Hv50k-2016-58114	T	T	1H	557949729	0	1H	132.86
JHI-Hv50k-2016-58420	T	T	1H	558225979	0	1H	132.86
JHI-Hv50k-2016-58495	C	C	1H	558418541	0	1H	132.86
SCRI_RS_195067	C	C	1H	556782667	0	1H	132.86
SCRI_RS_52789	G	G	1H	558414571	0	1H	132.86
JHI-Hv50k-2016-58521	G	G	2H	27431	0	2H	0
JHI-Hv50k-2016-58568	T	T	2H	134576	0	2H	0
JHI-Hv50k-2016-58887	A	A	2H	829672	0	2H	0
JHI-Hv50k-2016-58951	C	C	2H	832739	0	2H	0
JHI-Hv50k-2016-59332	A	A	2H	1214275	0	2H	0
JHI-Hv50k-2016-59367	G	G	2H	1215357	0	2H	0
SCRI_RS_166806	A	A	2H	26308	0	2H	0
SCRI_RS_187638	T	T	2H	31115	0	2H	0
SCRI_RS_225720	C	C	2H	37521	0	2H	0
JHI-Hv50k-2016-59425	A	A	2H	1265556	0	2H	0.99
JHI-Hv50k-2016-58622	C	C	2H	212492	0	2H	1.98
JHI-Hv50k-2016-58788	C	C	2H	764908	0	2H	1.98
JHI-Hv50k-2016-59032	C	C	2H	845123	0	2H	1.98
JHI-Hv50k-2016-59047	G	G	2H	846704	0	2H	1.98
JHI-Hv50k-2016-59270	T	T	2H	1027793	0	2H	1.98
JHI-Hv50k-2016-59276	A	A	2H	1029226	0	2H	1.98
JHI-Hv50k-2016-59683	C	C	2H	1564633	0	2H	2.12
JHI-Hv50k-2016-59685	C	C	2H	1564888	0	2H	2.12
JHI-Hv50k-2016-59934	C	C	2H	2167147	0	2H	2.12
JHI-Hv50k-2016-60468	C	C	2H	2900843	0	2H	2.12
JHI-Hv50k-2016-60689	T	T	2H	3273787	0	2H	2.12
JHI-Hv50k-2016-60701	A	A	2H	3275686	0	2H	2.12
JHI-Hv50k-2016-60708	G	G	2H	3276060	0	2H	2.12
JHI-Hv50k-2016-60733	G	G	2H	3325488	0	2H	2.12
JHI-Hv50k-2016-60800	G	G	2H	3346783	0	2H	2.12
JHI-Hv50k-2016-60953	T	T	2H	3728797	0	2H	2.12
SCRI_RS_136200	T	T	2H	2850260	0	2H	2.12
SCRI_RS_139708	A	A	2H	3732303	0	2H	2.12
SCRI_RS_166816	A	A	2H	2773000	0	2H	2.12
SCRI_RS_175550	T	T	2H	2847136	0	2H	2.12
JHI-Hv50k-2016-59645	A	A	2H	1549615	0	2H	2.16
JHI-Hv50k-2016-59871	C	C	2H	2090475	0	2H	2.16
JHI-Hv50k-2016-59874	A	A	2H	2090784	0	2H	2.16
JHI-Hv50k-2016-60178	T	T	2H	2763227	0	2H	2.2
JHI-Hv50k-2016-60227	G	G	2H	2771427	0	2H	2.2
JHI-Hv50k-2016-60538	C	C	2H	2960326	0	2H	2.2
JHI-Hv50k-2016-60539	C	C	2H	2960449	0	2H	2.2
JHI-Hv50k-2016-61019	C	C	2H	3739144	0	2H	2.2
JHI-Hv50k-2016-61068	T	T	2H	3746340	0	2H	2.2
SCRI_RS_135585	T	T	2H	3740075	0	2H	2.2
SCRI_RS_163314	C	C	2H	3737312	0	2H	2.2
SCRI_RS_165171	C	C	2H	2768976	0	2H	2.2
SCRI_RS_10642	T	T	2H	5023326	0	2H	2.27
JHI-Hv50k-2016-61462	C	C	2H	4413422	0	2H	3.82
JHI-Hv50k-2016-61614	A	A	2H	4547534	0	2H	3.82
JHI-Hv50k-2016-61113	T	T	2H	3812672	0	2H	4.01
SCRI_RS_174552	A	A	2H	4233056	0	2H	4.29
12_21415	C	C	2H	6193157	0	2H	4.53
JHI-Hv50k-2016-61935	G	G	2H	6026845	0	2H	4.53
JHI-Hv50k-2016-62021	G	G	2H	6180862	0	2H	4.53
JHI-Hv50k-2016-62049	T	T	2H	6191183	0	2H	4.53
JHI-Hv50k-2016-62050	G	G	2H	6191297	0	2H	4.53
JHI-Hv50k-2016-62051	A	A	2H	6191325	0	2H	4.53
JHI-Hv50k-2016-62139	C	C	2H	6223904	0	2H	4.53
JHI-Hv50k-2016-62306	T	T	2H	6427001	0	2H	4.53
JHI-Hv50k-2016-62310	G	G	2H	6427378	0	2H	4.53
JHI-Hv50k-2016-62318	T	T	2H	6428257	0	2H	4.53
JHI-Hv50k-2016-62362	T	T	2H	6432544	0	2H	4.53
SCRI_RS_146936	T	T	2H	6190507	0	2H	4.53
SCRI_RS_184395	A	A	2H	6428458	0	2H	4.53
SCRI_RS_184899	T	T	2H	6169466	0	2H	4.53
12_10718	G	G	2H	5692055	0	2H	4.59
JHI-Hv50k-2016-61157	T	T	2H	3990325	0	2H	4.59
JHI-Hv50k-2016-61178	T	T	2H	3994132	0	2H	4.59
JHI-Hv50k-2016-61411	A	A	2H	4338888	0	2H	4.59
JHI-Hv50k-2016-61515	G	G	2H	4427872	0	2H	4.59
JHI-Hv50k-2016-61728	A	A	2H	4688668	0	2H	4.59
JHI-Hv50k-2016-61865	A	A	2H	5691461	0	2H	4.59
SCRI_RS_128813	T	T	2H	3990433	0	2H	4.59
SCRI_RS_211923	C	C	2H	4332694	0	2H	4.59
JHI-Hv50k-2016-61729	G	G	2H	4689465	0	2H	4.9
JHI-Hv50k-2016-62334	G	G	2H	6430095	0	2H	4.96
12_30132	G	G	2H	5332638	0	2H	5.38
JHI-Hv50k-2016-62542	A	A	2H	6957877	0	2H	5.52
JHI-Hv50k-2016-62708	G	G	2H	7279528	0	2H	5.52
JHI-Hv50k-2016-62796	C	C	2H	7353276	0	2H	5.52
JHI-Hv50k-2016-63299	G	G	2H	8945111	0	2H	5.52
JHI-Hv50k-2016-63322	A	A	2H	8953609	0	2H	5.52
JHI-Hv50k-2016-63327	G	G	2H	8954366	0	2H	5.52
JHI-Hv50k-2016-63413	T	T	2H	9041657	0	2H	5.52
SCRI_RS_156845	T	T	2H	7351627	0	2H	5.52
SCRI_RS_224245	T	T	2H	7352770	0	2H	5.52
SCRI_RS_227507	G	G	2H	7278761	0	2H	5.52
SCRI_RS_238263	C	C	2H	9041828	0	2H	5.52
JHI-Hv50k-2016-62455	G	G	2H	6753815	0	2H	5.88
JHI-Hv50k-2016-62473	A	A	2H	6755829	0	2H	5.88
JHI-Hv50k-2016-62596	G	G	2H	7046402	0	2H	5.88
JHI-Hv50k-2016-62678	C	C	2H	7269359	0	2H	6.37
SCRI_RS_221776	C	C	2H	7268383	0	2H	6.37
JHI-Hv50k-2016-63724	C	C	2H	9344943	0	2H	6.44
JHI-Hv50k-2016-63863	A	A	2H	9611800	0	2H	6.44
JHI-Hv50k-2016-63979	G	G	2H	9845349	0	2H	6.44
JHI-Hv50k-2016-64088	G	G	2H	10054562	0	2H	6.44
SCRI_RS_169758	A	A	2H	10055297	0	2H	6.44
SCRI_RS_187012	A	A	2H	10050718	0	2H	6.44
SCRI_RS_88391	C	C	2H	10900150	0	2H	6.44
JHI-Hv50k-2016-63733	A	A	2H	9398345	0	2H	6.52
JHI-Hv50k-2016-63792	G	G	2H	9407676	0	2H	6.52
JHI-Hv50k-2016-64055	G	G	2H	10031266	0	2H	6.52
JHI-Hv50k-2016-64100	G	G	2H	10217339	0	2H	6.52
SCRI_RS_133377	G	G	2H	9641347	0	2H	6.52
SCRI_RS_13476	A	A	2H	9669793	0	2H	6.52
JHI-Hv50k-2016-64131	C	C	2H	10388420	0	2H	6.91
12_10592	G	G	2H	11634499	0	2H	7.44
JHI-Hv50k-2016-64331	T	T	2H	11118706	0	2H	7.44
JHI-Hv50k-2016-64423	G	G	2H	11126573	0	2H	7.44
JHI-Hv50k-2016-64531	C	C	2H	11289183	0	2H	7.44
JHI-Hv50k-2016-64537	G	G	2H	11291582	0	2H	7.44
JHI-Hv50k-2016-64712	T	T	2H	11396778	0	2H	7.44
JHI-Hv50k-2016-64719	A	A	2H	11397075	0	2H	7.44
JHI-Hv50k-2016-64720	T	T	2H	11397230	0	2H	7.44
JHI-Hv50k-2016-64806	A	A	2H	11635445	0	2H	7.44
JHI-Hv50k-2016-64844	C	C	2H	11719663	0	2H	7.44
JHI-Hv50k-2016-64881	G	G	2H	11898369	0	2H	7.44
JHI-Hv50k-2016-64914	A	A	2H	11906084	0	2H	7.44
JHI-Hv50k-2016-64925	A	A	2H	11907129	0	2H	7.44
JHI-Hv50k-2016-65236	C	C	2H	12238955	0	2H	7.44
JHI-Hv50k-2016-65256	G	G	2H	12242092	0	2H	7.44
SCRI_RS_103515	T	T	2H	12239941	0	2H	7.44
SCRI_RS_141753	G	G	2H	12236846	0	2H	7.44
SCRI_RS_164876	C	C	2H	11118072	0	2H	7.44
SCRI_RS_167465	T	T	2H	11898430	0	2H	7.44
SCRI_RS_196276	C	C	2H	11124214	0	2H	7.44
12_30424	A	A	2H	11270655	0	2H	7.61
JHI-Hv50k-2016-64667	T	T	2H	11390698	0	2H	7.61
JHI-Hv50k-2016-64670	C	C	2H	11390911	0	2H	7.61
JHI-Hv50k-2016-64675	C	C	2H	11391585	0	2H	7.61
SCRI_RS_177330	A	A	2H	11316519	0	2H	7.61
JHI-Hv50k-2016-64655	C	C	2H	11389744	0	2H	7.79
JHI-Hv50k-2016-64964	T	T	2H	11999053	0	2H	7.79
JHI-Hv50k-2016-65040	C	C	2H	12012851	0	2H	7.79
JHI-Hv50k-2016-65068	T	T	2H	12014765	0	2H	7.79
JHI-Hv50k-2016-65070	C	C	2H	12014836	0	2H	7.79
SCRI_RS_224641	T	T	2H	12200477	0	2H	7.79
JHI-Hv50k-2016-65176	A	A	2H	12212589	0	2H	7.93
JHI-Hv50k-2016-65186	A	A	2H	12213031	0	2H	7.93
SCRI_RS_162694	A	A	2H	12212643	0	2H	7.93
JHI-Hv50k-2016-63482	T	T	2H	9175877	0	2H	8.19
JHI-Hv50k-2016-63496	C	C	2H	9180969	0	2H	8.19
SCRI_RS_146997	T	T	2H	9181389	0	2H	8.19
SCRI_RS_175603	T	T	2H	9173880	0	2H	8.19
SCRI_RS_182210	A	A	2H	9181668	0	2H	8.19
SCRI_RS_190048	A	A	2H	9176236	0	2H	8.19
SCRI_RS_232722	G	G	2H	9180222	0	2H	8.19
JHI-Hv50k-2016-65329	A	A	2H	12354465	0	2H	8.29
JHI-Hv50k-2016-65394	C	C	2H	12693767	0	2H	8.29
JHI-Hv50k-2016-65398	C	C	2H	12694667	0	2H	8.29
SCRI_RS_159503	G	G	2H	12801280	0	2H	8.29
SCRI_RS_173604	A	A	2H	13265856	0	2H	8.29
12_10430	A	A	2H	12868404	0	2H	8.57
12_10502	G	G	2H	13236398	0	2H	8.57
JHI-Hv50k-2016-65472	T	T	2H	12863074	0	2H	8.57
JHI-Hv50k-2016-65476	G	G	2H	12863581	0	2H	8.57
JHI-Hv50k-2016-65511	G	G	2H	12868227	0	2H	8.57
JHI-Hv50k-2016-65512	A	A	2H	12868404	0	2H	8.57
JHI-Hv50k-2016-65609	G	G	2H	13005058	0	2H	8.57
JHI-Hv50k-2016-65615	C	C	2H	13005321	0	2H	8.57
JHI-Hv50k-2016-65824	A	A	2H	13104264	0	2H	8.57
JHI-Hv50k-2016-65856	C	C	2H	13106462	0	2H	8.57
JHI-Hv50k-2016-65882	T	T	2H	13109325	0	2H	8.57
JHI-Hv50k-2016-65903	A	A	2H	13133863	0	2H	8.57
JHI-Hv50k-2016-66195	G	G	2H	13288150	0	2H	8.57
JHI-Hv50k-2016-66197	G	G	2H	13288246	0	2H	8.57
JHI-Hv50k-2016-66354	A	A	2H	13508710	0	2H	8.57
JHI-Hv50k-2016-66583	G	G	2H	14013657	0	2H	8.57
JHI-Hv50k-2016-66588	T	T	2H	14015140	0	2H	8.57
JHI-Hv50k-2016-66640	C	C	2H	14087144	0	2H	8.57
JHI-Hv50k-2016-66648	T	T	2H	14088364	0	2H	8.57
JHI-Hv50k-2016-66678	G	G	2H	14102379	0	2H	8.57
JHI-Hv50k-2016-66683	G	G	2H	14102571	0	2H	8.57
SCRI_RS_192552	G	G	2H	12868672	0	2H	8.57
SCRI_RS_193452	T	T	2H	12951150	0	2H	8.57
SCRI_RS_231057	C	C	2H	14014392	0	2H	8.57
JHI-Hv50k-2016-65928	C	C	2H	13135603	0	2H	8.85
JHI-Hv50k-2016-65933	T	T	2H	13136250	0	2H	8.85
JHI-Hv50k-2016-65937	T	T	2H	13137194	0	2H	8.85
JHI-Hv50k-2016-66556	C	C	2H	13863264	0	2H	8.85
JHI-Hv50k-2016-64557	T	T	2H	11310450	0	2H	9
JHI-Hv50k-2016-67739	C	C	2H	15560152	0	2H	9.21
12_30155	A	A	2H	16221898	0	2H	9.35
JHI-Hv50k-2016-66810	T	T	2H	14295588	0	2H	9.35
JHI-Hv50k-2016-67019	A	A	2H	14599286	0	2H	9.35
JHI-Hv50k-2016-67427	C	C	2H	14995716	0	2H	9.35
JHI-Hv50k-2016-67492	G	G	2H	15320801	0	2H	9.35
JHI-Hv50k-2016-67512	T	T	2H	15345002	0	2H	9.35
JHI-Hv50k-2016-67539	A	A	2H	15379991	0	2H	9.35
JHI-Hv50k-2016-67559	A	A	2H	15423941	0	2H	9.35
JHI-Hv50k-2016-67577	C	C	2H	15437520	0	2H	9.35
JHI-Hv50k-2016-67586	T	T	2H	15455493	0	2H	9.35
JHI-Hv50k-2016-67667	C	C	2H	15512964	0	2H	9.35
JHI-Hv50k-2016-67690	C	C	2H	15521699	0	2H	9.35
JHI-Hv50k-2016-67695	C	C	2H	15523985	0	2H	9.35
JHI-Hv50k-2016-67767	C	C	2H	16098998	0	2H	9.35
SCRI_RS_157480	C	C	2H	16189787	0	2H	9.35
SCRI_RS_605	A	A	2H	15541232	0	2H	9.35
JHI-Hv50k-2016-67903	C	C	2H	16422815	0	2H	10.48
JHI-Hv50k-2016-68007	A	A	2H	16749051	0	2H	10.94
JHI-Hv50k-2016-68195	T	T	2H	16813871	0	2H	10.94
JHI-Hv50k-2016-67883	C	C	2H	16409825	0	2H	11.4
JHI-Hv50k-2016-68102	G	G	2H	16801729	0	2H	11.4
JHI-Hv50k-2016-68110	C	C	2H	16802632	0	2H	11.4
JHI-Hv50k-2016-68168	G	G	2H	16812493	0	2H	11.4
JHI-Hv50k-2016-68176	G	G	2H	16812712	0	2H	11.4
JHI-Hv50k-2016-68187	C	C	2H	16813092	0	2H	11.4
JHI-Hv50k-2016-68223	A	A	2H	16819676	0	2H	11.4
JHI-Hv50k-2016-68257	G	G	2H	16822637	0	2H	11.4
JHI-Hv50k-2016-68364	G	G	2H	16961468	0	2H	11.4
JHI-Hv50k-2016-68388	G	G	2H	16964616	0	2H	11.4
JHI-Hv50k-2016-68389	C	C	2H	16964743	0	2H	11.4
JHI-Hv50k-2016-68390	T	T	2H	16965052	0	2H	11.4
JHI-Hv50k-2016-68394	A	A	2H	16965539	0	2H	11.4
JHI-Hv50k-2016-68424	C	C	2H	17154896	0	2H	11.4
SCRI_RS_160747	C	C	2H	16965199	0	2H	11.4
12_30631	A	A	2H	18521931	0	2H	12.11
JHI-Hv50k-2016-68472	T	T	2H	17271336	0	2H	12.11
JHI-Hv50k-2016-68480	T	T	2H	17272067	0	2H	12.11
JHI-Hv50k-2016-68606	G	G	2H	17805632	0	2H	12.11
JHI-Hv50k-2016-68610	A	A	2H	17806461	0	2H	12.11
JHI-Hv50k-2016-68764	A	A	2H	18515806	0	2H	12.11
JHI-Hv50k-2016-68765	C	C	2H	18515881	0	2H	12.11
JHI-Hv50k-2016-68771	C	C	2H	18516139	0	2H	12.11
JHI-Hv50k-2016-68772	C	C	2H	18516491	0	2H	12.11
JHI-Hv50k-2016-68794	A	A	2H	18519602	0	2H	12.11
JHI-Hv50k-2016-68796	T	T	2H	18519775	0	2H	12.11
JHI-Hv50k-2016-68827	G	G	2H	18543578	0	2H	12.11
JHI-Hv50k-2016-68843	A	A	2H	18544782	0	2H	12.11
SCRI_RS_141564	A	A	2H	18589428	0	2H	12.11
JHI-Hv50k-2016-68740	G	G	2H	18297997	0	2H	12.25
JHI-Hv50k-2016-68910	G	G	2H	18655792	0	2H	12.25
JHI-Hv50k-2016-68911	T	T	2H	18655911	0	2H	12.25
JHI-Hv50k-2016-68926	C	C	2H	18657760	0	2H	12.25
JHI-Hv50k-2016-68931	A	A	2H	18658962	0	2H	12.25
JHI-Hv50k-2016-68940	A	A	2H	18659799	0	2H	12.25
JHI-Hv50k-2016-68998	G	G	2H	18671919	0	2H	12.25
JHI-Hv50k-2016-69034	C	C	2H	18681387	0	2H	12.25
JHI-Hv50k-2016-69167	G	G	2H	18772783	0	2H	12.25
JHI-Hv50k-2016-69206	G	G	2H	18811200	0	2H	12.25
SCRI_RS_152744	A	A	2H	18771510	0	2H	12.25
SCRI_RS_158433	C	C	2H	18671578	0	2H	12.25
SCRI_RS_231806	G	G	2H	18835372	0	2H	12.25
JHI-Hv50k-2016-68866	G	G	2H	18547823	0	2H	12.54
JHI-Hv50k-2016-69628	A	A	2H	19469597	0	2H	12.54
JHI-Hv50k-2016-69258	G	G	2H	18977543	0	2H	12.75
JHI-Hv50k-2016-69374	G	G	2H	19062234	0	2H	12.75
JHI-Hv50k-2016-69414	G	G	2H	19075979	0	2H	12.75
JHI-Hv50k-2016-69685	A	A	2H	19618409	0	2H	12.75
JHI-Hv50k-2016-69688	T	T	2H	19619940	0	2H	12.75
JHI-Hv50k-2016-69730	T	T	2H	19670887	0	2H	12.75
JHI-Hv50k-2016-69896	T	T	2H	19901760	0	2H	12.75
JHI-Hv50k-2016-69929	C	C	2H	19958869	0	2H	12.75
JHI-Hv50k-2016-69985	A	A	2H	19964874	0	2H	12.75
JHI-Hv50k-2016-69986	A	A	2H	19965024	0	2H	12.75
JHI-Hv50k-2016-70026	A	A	2H	19982397	0	2H	12.75
JHI-Hv50k-2016-70030	T	T	2H	19982707	0	2H	12.75
JHI-Hv50k-2016-70034	C	C	2H	19983182	0	2H	12.75
JHI-Hv50k-2016-70040	G	G	2H	19983816	0	2H	12.75
JHI-Hv50k-2016-70211	G	G	2H	20087300	0	2H	12.75
JHI-Hv50k-2016-70213	G	G	2H	20089073	0	2H	12.75
JHI-Hv50k-2016-70214	G	G	2H	20089136	0	2H	12.75
JHI-Hv50k-2016-70233	G	G	2H	20091752	0	2H	12.75
JHI-Hv50k-2016-70315	G	G	2H	20097451	0	2H	12.75
JHI-Hv50k-2016-70316	A	A	2H	20097480	0	2H	12.75
SCRI_RS_108647	C	C	2H	19617313	0	2H	12.75
SCRI_RS_226348	G	G	2H	19076303	0	2H	12.75
JHI-Hv50k-2016-69235	C	C	2H	18943379	0	2H	13.31
JHI-Hv50k-2016-69322	T	T	2H	19007522	0	2H	13.31
JHI-Hv50k-2016-69341	A	A	2H	19008228	0	2H	13.31
JHI-Hv50k-2016-69854	T	T	2H	19825377	0	2H	13.31
JHI-Hv50k-2016-69860	A	A	2H	19827096	0	2H	13.31
JHI-Hv50k-2016-70377	T	T	2H	20580400	0	2H	13.46
JHI-Hv50k-2016-70046	G	G	2H	20046667	0	2H	13.53
JHI-Hv50k-2016-70065	T	T	2H	20048738	0	2H	13.53
JHI-Hv50k-2016-70074	C	C	2H	20049655	0	2H	13.53
JHI-Hv50k-2016-70142	T	T	2H	20070152	0	2H	13.53
SCRI_RS_194812	G	G	2H	20049733	0	2H	13.53
JHI-Hv50k-2016-70484	C	C	2H	21198503	0	2H	14.38
JHI-Hv50k-2016-70617	G	G	2H	21419559	0	2H	14.38
JHI-Hv50k-2016-71428	A	A	2H	23191092	0	2H	14.38
SCRI_RS_154683	C	C	2H	21812642	0	2H	14.38
SCRI_RS_198643	C	C	2H	23189369	0	2H	14.38
JHI-Hv50k-2016-70540	G	G	2H	21396157	0	2H	14.48
JHI-Hv50k-2016-70544	G	G	2H	21396478	0	2H	14.48
JHI-Hv50k-2016-70545	C	C	2H	21396579	0	2H	14.48
JHI-Hv50k-2016-70670	C	C	2H	21505081	0	2H	14.48
JHI-Hv50k-2016-70686	C	C	2H	21506762	0	2H	14.48
SCRI_RS_168461	A	A	2H	21509540	0	2H	14.48
12_31284	G	G	2H	22398480	0	2H	15.37
JHI-Hv50k-2016-70717	G	G	2H	21535907	0	2H	15.37
JHI-Hv50k-2016-70720	G	G	2H	21536166	0	2H	15.37
JHI-Hv50k-2016-70724	C	C	2H	21553994	0	2H	15.37
JHI-Hv50k-2016-70793	T	T	2H	21819950	0	2H	15.37
JHI-Hv50k-2016-70801	G	G	2H	21821052	0	2H	15.37
JHI-Hv50k-2016-70829	A	A	2H	21845715	0	2H	15.37
JHI-Hv50k-2016-70850	T	T	2H	21851550	0	2H	15.37
JHI-Hv50k-2016-70895	G	G	2H	22221728	0	2H	15.37
JHI-Hv50k-2016-70949	T	T	2H	22304903	0	2H	15.37
JHI-Hv50k-2016-71005	A	A	2H	22374676	0	2H	15.37
JHI-Hv50k-2016-71006	G	G	2H	22375016	0	2H	15.37
JHI-Hv50k-2016-71064	G	G	2H	22398868	0	2H	15.37
JHI-Hv50k-2016-71065	T	T	2H	22399065	0	2H	15.37
JHI-Hv50k-2016-71085	C	C	2H	22446535	0	2H	15.37
JHI-Hv50k-2016-71118	G	G	2H	22595486	0	2H	15.37
JHI-Hv50k-2016-71174	G	G	2H	22709244	0	2H	15.37
JHI-Hv50k-2016-71195	C	C	2H	22716120	0	2H	15.37
JHI-Hv50k-2016-71533	T	T	2H	23217764	0	2H	15.37
JHI-Hv50k-2016-71761	C	C	2H	23432118	0	2H	15.37
JHI-Hv50k-2016-71784	A	A	2H	23484021	0	2H	15.37
JHI-Hv50k-2016-71791	C	C	2H	23485321	0	2H	15.37
JHI-Hv50k-2016-71792	C	C	2H	23485824	0	2H	15.37
JHI-Hv50k-2016-71813	T	T	2H	23653365	0	2H	15.37
JHI-Hv50k-2016-71844	C	C	2H	23858260	0	2H	15.37
SCRI_RS_106759	G	G	2H	21849218	0	2H	15.37
SCRI_RS_149462	T	T	2H	22225428	0	2H	15.37
SCRI_RS_153226	A	A	2H	21536161	0	2H	15.37
SCRI_RS_179003	G	G	2H	21822615	0	2H	15.37
SCRI_RS_188987	G	G	2H	22226572	0	2H	15.37
JHI-Hv50k-2016-71912	T	T	2H	24559712	0	2H	16.78
JHI-Hv50k-2016-71922	C	C	2H	24565334	0	2H	16.78
JHI-Hv50k-2016-71929	G	G	2H	24792432	0	2H	16.78
SCRI_RS_159228	C	C	2H	24866696	0	2H	16.78
JHI-Hv50k-2016-72079	T	T	2H	25148431	0	2H	17.56
JHI-Hv50k-2016-72108	A	A	2H	25153658	0	2H	17.56
JHI-Hv50k-2016-72154	T	T	2H	25566833	0	2H	18.13
JHI-Hv50k-2016-72236	G	G	2H	25840174	0	2H	18.91
JHI-Hv50k-2016-72239	A	A	2H	25840537	0	2H	18.91
JHI-Hv50k-2016-72291	T	T	2H	26017473	0	2H	18.91
JHI-Hv50k-2016-72354	A	A	2H	26122009	0	2H	18.91
JHI-Hv50k-2016-72378	G	G	2H	26123422	0	2H	18.91
JHI-Hv50k-2016-72492	C	C	2H	26300749	0	2H	18.91
JHI-Hv50k-2016-72497	T	T	2H	26301027	0	2H	18.91
JHI-Hv50k-2016-72530	T	T	2H	26302864	0	2H	18.91
JHI-Hv50k-2016-72531	G	G	2H	26302933	0	2H	18.91
JHI-Hv50k-2016-72704	G	G	2H	27041407	0	2H	18.91
JHI-Hv50k-2016-72712	A	A	2H	27041829	0	2H	18.91
JHI-Hv50k-2016-72943	G	G	2H	27512172	0	2H	18.91
JHI-Hv50k-2016-72946	T	T	2H	27512415	0	2H	18.91
JHI-Hv50k-2016-73121	C	C	2H	28612511	0	2H	18.91
JHI-Hv50k-2016-73122	C	T	2H	28612698	1	2H	18.91
JHI-Hv50k-2016-73299	C	C	2H	28768475	0	2H	18.91
SCRI_RS_145190	A	A	2H	26954065	0	2H	18.91
SCRI_RS_196192	A	A	2H	26048481	0	2H	18.91
SCRI_RS_205712	C	C	2H	25840550	0	2H	18.91
SCRI_RS_210172	T	T	2H	28063882	0	2H	18.91
SCRI_RS_233272	T	T	2H	27378150	0	2H	18.91
JHI-Hv50k-2016-73052	T	T	2H	28277612	0	2H	19.05
JHI-Hv50k-2016-73140	G	A	2H	28616983	1	2H	19.05
JHI-Hv50k-2016-73174	A	A	2H	28664945	0	2H	19.05
BK_12	A	C	2H	29125743	1	2H	19.9
BK_13	C	C	2H	29126530	0	2H	19.9
BK_14	A	G	2H	29127021	1	2H	19.9
12_30870	C	A	2H	29126143	1	2H	19.9
12_30872	G	A	2H	29124597	1	2H	19.9
JHI-Hv50k-2016-73258	C	C	2H	28728652	0	2H	19.9
JHI-Hv50k-2016-73361	A	C	2H	28875558	1	2H	19.9
JHI-Hv50k-2016-73391	G	G	2H	29040103	0	2H	19.9
JHI-Hv50k-2016-73393	C	C	2H	29040815	0	2H	19.9
JHI-Hv50k-2016-73417	C	T	2H	29125151	1	2H	19.9
JHI-Hv50k-2016-73422	G	A	2H	29126332	1	2H	19.9
JHI-Hv50k-2016-73438	T	C	2H	29127707	1	2H	19.9
JHI-Hv50k-2016-73487	A	G	2H	29194176	1	2H	19.9
JHI-Hv50k-2016-73500	C	T	2H	29201453	1	2H	19.9
JHI-Hv50k-2016-73501	G	G	2H	29201516	0	2H	19.9
JHI-Hv50k-2016-73510	C	T	2H	29201894	1	2H	19.9
JHI-Hv50k-2016-73545	A	A	2H	29203722	0	2H	19.9
JHI-Hv50k-2016-73697	G	A	2H	29727329	1	2H	19.9
SCRI_RS_195810	G	G	2H	29203947	0	2H	19.9
JHI-Hv50k-2016-73723	T	C	2H	29736025	1	2H	22.17
SCRI_RS_188893	C	C	2H	29839795	0	2H	22.17
JHI-Hv50k-2016-74014	T	T	2H	30713993	0	2H	23.02
JHI-Hv50k-2016-73812	C	C	2H	29917297	0	2H	23.09
JHI-Hv50k-2016-73822	C	T	2H	29918395	1	2H	23.09
JHI-Hv50k-2016-73966	T	C	2H	30348431	1	2H	23.09
JHI-Hv50k-2016-73840	C	C	2H	29991201	0	2H	23.16
JHI-Hv50k-2016-74038	A	A	2H	30895006	0	2H	23.16
JHI-Hv50k-2016-74044	G	G	2H	30897368	0	2H	23.16
JHI-Hv50k-2016-74088	G	G	2H	31153517	0	2H	23.16
JHI-Hv50k-2016-74094	T	T	2H	31204495	0	2H	23.16
JHI-Hv50k-2016-74101	G	G	2H	31204967	0	2H	23.16
JHI-Hv50k-2016-74262	G	G	2H	31756879	0	2H	23.16
JHI-Hv50k-2016-74284	A	A	2H	31771150	0	2H	23.16
JHI-Hv50k-2016-74327	A	G	2H	31786664	1	2H	23.16
JHI-Hv50k-2016-74351	A	G	2H	31796333	1	2H	23.16
JHI-Hv50k-2016-74372	G	G	2H	31900365	0	2H	23.16
SCRI_RS_120529	C	C	2H	31559459	0	2H	23.16
SCRI_RS_170337	G	G	2H	30903032	0	2H	23.16
SCRI_RS_173164	C	T	2H	31796933	1	2H	23.16
SCRI_RS_182270	T	C	2H	31770963	1	2H	23.16
SCRI_RS_183655	A	A	2H	31772842	0	2H	23.16
SCRI_RS_186387	A	A	2H	30898435	0	2H	23.16
SCRI_RS_192783	G	G	2H	31563128	0	2H	23.16
SCRI_RS_239882	G	G	2H	31796285	0	2H	23.16
JHI-Hv50k-2016-74392	G	G	2H	31925370	0	2H	24.5
JHI-Hv50k-2016-74393	G	G	2H	31925640	0	2H	24.5
JHI-Hv50k-2016-74494	G	G	2H	32347727	0	2H	24.5
JHI-Hv50k-2016-74683	G	G	2H	32705709	0	2H	24.5
JHI-Hv50k-2016-74875	G	G	2H	33900600	0	2H	24.5
JHI-Hv50k-2016-74880	C	C	2H	33900891	0	2H	24.5
SCRI_RS_12516	G	G	2H	32081674	0	2H	24.5
SCRI_RS_186448	C	C	2H	32347862	0	2H	24.5
JHI-Hv50k-2016-74914	T	T	2H	34037400	0	2H	25.28
JHI-Hv50k-2016-74940	G	G	2H	34038529	0	2H	25.28
JHI-Hv50k-2016-74956	G	G	2H	34039973	0	2H	25.28
SCRI_RS_153693	T	T	2H	34039365	0	2H	25.28
SCRI_RS_155612	G	G	2H	34041178	0	2H	25.28
JHI-Hv50k-2016-75250	C	C	2H	35553519	0	2H	26.77
JHI-Hv50k-2016-75253	A	A	2H	35553862	0	2H	26.77
SCRI_RS_110647	T	T	2H	38251144	0	2H	37.5
JHI-Hv50k-2016-77415	A	A	2H	46832540	0	2H	37.96
SCRI_RS_174935	G	G	2H	46832133	0	2H	37.96
JHI-Hv50k-2016-75738	C	C	2H	38133863	0	2H	38.07
JHI-Hv50k-2016-75908	G	G	2H	38381010	0	2H	38.07
JHI-Hv50k-2016-75915	G	G	2H	38383942	0	2H	38.07
JHI-Hv50k-2016-77857	T	T	2H	49987151	0	2H	38.81
JHI-Hv50k-2016-77886	G	G	2H	49991307	0	2H	38.81
SCRI_RS_123295	T	T	2H	48197728	0	2H	38.81
SCRI_RS_206586	C	C	2H	49900858	0	2H	38.81
JHI-Hv50k-2016-76165	G	G	2H	38837013	0	2H	39.21
JHI-Hv50k-2016-76387	C	C	2H	39326792	0	2H	39.21
JHI-Hv50k-2016-76391	C	C	2H	39327388	0	2H	39.21
JHI-Hv50k-2016-76417	C	C	2H	39475413	0	2H	39.21
JHI-Hv50k-2016-76424	A	G	2H	39478066	1	2H	39.21
JHI-Hv50k-2016-76484	C	C	2H	39896757	0	2H	39.21
JHI-Hv50k-2016-76502	A	A	2H	39901265	0	2H	39.21
JHI-Hv50k-2016-76509	G	G	2H	39902482	0	2H	39.21
JHI-Hv50k-2016-77812	C	C	2H	49747561	0	2H	39.38
JHI-Hv50k-2016-77836	A	A	2H	49750885	0	2H	39.38
JHI-Hv50k-2016-77919	T	T	2H	50233548	0	2H	39.38
JHI-Hv50k-2016-77956	A	A	2H	50350875	0	2H	39.38
JHI-Hv50k-2016-77972	A	A	2H	50353102	0	2H	39.38
JHI-Hv50k-2016-78062	A	A	2H	50530026	0	2H	39.38
JHI-Hv50k-2016-78065	T	T	2H	50531289	0	2H	39.38
SCRI_RS_165427	A	A	2H	49747668	0	2H	39.38
SCRI_RS_207244	C	C	2H	50231273	0	2H	39.38
SCRI_RS_78277	C	C	2H	49982087	0	2H	39.38
12_30657	G	G	2H	50870267	0	2H	39.66
JHI-Hv50k-2016-78018	C	C	2H	50470576	0	2H	39.66
SCRI_RS_158687	A	A	2H	50516806	0	2H	39.66
SCRI_RS_81287	G	G	2H	50741051	0	2H	39.66
JHI-Hv50k-2016-78167	A	A	2H	50937741	0	2H	40.08
JHI-Hv50k-2016-78264	A	A	2H	51429754	0	2H	40.08
JHI-Hv50k-2016-78273	C	C	2H	51432274	0	2H	40.08
JHI-Hv50k-2016-78541	T	T	2H	52536398	0	2H	40.08
JHI-Hv50k-2016-78542	G	G	2H	52536820	0	2H	40.08
12_10296	A	A	2H	51222231	0	2H	40.09
JHI-Hv50k-2016-78196	A	A	2H	51218210	0	2H	40.09
JHI-Hv50k-2016-78226	G	G	2H	51223663	0	2H	40.09
SCRI_RS_137093	T	T	2H	51223176	0	2H	40.09
SCRI_RS_212932	G	G	2H	52686453	0	2H	40.09
JHI-Hv50k-2016-78233	G	G	2H	51234644	0	2H	40.23
JHI-Hv50k-2016-78425	C	C	2H	51929228	0	2H	40.23
JHI-Hv50k-2016-76651	G	G	2H	41250237	0	2H	40.33
JHI-Hv50k-2016-76775	A	A	2H	41957595	0	2H	40.33
JHI-Hv50k-2016-78625	G	G	2H	52892315	0	2H	40.33
12_20326	G	G	2H	54584401	0	2H	40.79
12_30432	A	A	2H	54762212	0	2H	40.79
JHI-Hv50k-2016-78947	G	G	2H	54574892	0	2H	40.79
JHI-Hv50k-2016-78989	A	A	2H	54579080	0	2H	40.79
JHI-Hv50k-2016-79028	G	G	2H	54582142	0	2H	40.79
JHI-Hv50k-2016-79032	G	G	2H	54582668	0	2H	40.79
JHI-Hv50k-2016-79150	A	A	2H	54790361	0	2H	40.79
JHI-Hv50k-2016-77038	T	T	2H	44786265	0	2H	40.89
JHI-Hv50k-2016-77039	C	C	2H	44786861	0	2H	40.89
JHI-Hv50k-2016-79228	C	C	2H	55713159	0	2H	41.22
JHI-Hv50k-2016-79235	G	G	2H	55713386	0	2H	41.22
JHI-Hv50k-2016-79268	T	T	2H	55785861	0	2H	41.22
SCRI_RS_120182	C	C	2H	45633426	0	2H	41.44
SCRI_RS_134823	C	C	2H	45695744	0	2H	41.44
JHI-Hv50k-2016-79345	G	G	2H	57276616	0	2H	41.86
JHI-Hv50k-2016-79381	A	A	2H	57312123	0	2H	41.86
JHI-Hv50k-2016-79413	G	G	2H	57825325	0	2H	41.86
JHI-Hv50k-2016-79433	A	A	2H	58178893	0	2H	41.86
JHI-Hv50k-2016-79537	C	C	2H	58528359	0	2H	41.86
JHI-Hv50k-2016-79541	G	G	2H	58528868	0	2H	41.86
JHI-Hv50k-2016-79663	A	A	2H	58545016	0	2H	41.86
JHI-Hv50k-2016-79696	C	C	2H	58680719	0	2H	41.86
JHI-Hv50k-2016-79711	T	T	2H	58722068	0	2H	41.86
JHI-Hv50k-2016-79854	C	C	2H	59214083	0	2H	41.86
JHI-Hv50k-2016-79870	T	T	2H	59216870	0	2H	41.86
SCRI_RS_141655	G	G	2H	58528525	0	2H	41.86
SCRI_RS_41263	C	C	2H	57311900	0	2H	41.86
JHI-Hv50k-2016-240368	C	C	4H	167369079	0	2H	43.62
JHI-Hv50k-2016-77529	C	C	2H	47473212	0	2H	43.62
JHI-Hv50k-2016-78835	T	T	2H	53708928	0	2H	43.62
JHI-Hv50k-2016-78838	G	G	2H	53712621	0	2H	43.62
JHI-Hv50k-2016-78863	C	C	2H	53908188	0	2H	43.62
JHI-Hv50k-2016-78907	C	C	2H	54260735	0	2H	43.62
SCRI_RS_174444	G	G	2H	54259000	0	2H	43.62
SCRI_RS_186954	A	A	2H	53909120	0	2H	43.62
JHI-Hv50k-2016-80202	G	G	2H	64610342	0	2H	43.84
JHI-Hv50k-2016-80221	G	G	2H	64765071	0	2H	43.84
JHI-Hv50k-2016-80251	C	C	2H	64785065	0	2H	43.84
JHI-Hv50k-2016-80310	A	A	2H	65078235	0	2H	43.84
JHI-Hv50k-2016-80398	C	C	2H	65549740	0	2H	43.84
JHI-Hv50k-2016-80399	G	G	2H	65549959	0	2H	43.84
JHI-Hv50k-2016-80417	G	G	2H	65722004	0	2H	43.84
SCRI_RS_171029	G	G	2H	65025031	0	2H	43.84
SCRI_RS_215094	T	T	2H	53902381	0	2H	44.16
JHI-Hv50k-2016-44436	C	C	1H	518957887	0	2H	44.69
JHI-Hv50k-2016-80034	G	G	2H	60915834	0	2H	44.69
JHI-Hv50k-2016-80181	G	G	2H	62056493	0	2H	44.69
12_10715	C	C	2H	62239304	0	2H	45.74
12_30029	G	G	2H	64369800	0	2H	45.74
12_30379	G	G	2H	63474180	0	2H	45.74
JHI-Hv50k-2016-80196	C	C	2H	64547923	0	2H	45.74
12_11340	G	G	2H	68631648	0	2H	46.39
JHI-Hv50k-2016-80726	G	G	2H	68011794	0	2H	46.39
JHI-Hv50k-2016-80779	G	G	2H	68631683	0	2H	46.39
JHI-Hv50k-2016-80801	C	C	2H	68782634	0	2H	46.39
JHI-Hv50k-2016-80834	C	C	2H	68974005	0	2H	46.39
JHI-Hv50k-2016-80867	T	T	2H	71222048	0	2H	46.39
JHI-Hv50k-2016-80427	A	A	2H	65793210	0	2H	46.77
JHI-Hv50k-2016-80488	C	C	2H	66004942	0	2H	46.77
JHI-Hv50k-2016-80498	T	T	2H	66375335	0	2H	46.77
JHI-Hv50k-2016-80513	C	C	2H	66380571	0	2H	46.77
12_20281	G	G	2H	67505683	0	2H	47.78
JHI-Hv50k-2016-80633	A	A	2H	67505084	0	2H	47.78
JHI-Hv50k-2016-80701	G	G	2H	67722920	0	2H	47.78
JHI-Hv50k-2016-80855	T	T	2H	69902739	0	2H	47.78
JHI-Hv50k-2016-81356	G	G	2H	75416453	0	2H	48.44
SCRI_RS_152206	T	T	2H	68787661	0	2H	48.44
JHI-Hv50k-2016-80859	C	C	2H	69925476	0	2H	48.51
JHI-Hv50k-2016-80864	A	A	2H	71046492	0	2H	48.58
JHI-Hv50k-2016-80885	A	A	2H	71249538	0	2H	48.58
JHI-Hv50k-2016-80931	T	T	2H	72589469	0	2H	48.58
SCRI_RS_237094	G	G	2H	74526181	0	2H	48.58
JHI-Hv50k-2016-81375	T	T	2H	75980517	0	2H	49.15
JHI-Hv50k-2016-81648	C	C	2H	78202337	0	2H	49.43
12_10219	G	G	2H	70575707	0	2H	49.73
12_30703	G	G	2H	71400580	0	2H	49.73
JHI-Hv50k-2016-80889	C	C	2H	71400879	0	2H	49.73
JHI-Hv50k-2016-80942	A	A	2H	72729981	0	2H	49.73
JHI-Hv50k-2016-82113	G	G	2H	79456923	0	2H	49.73
JHI-Hv50k-2016-82120	T	T	2H	79716139	0	2H	49.73
JHI-Hv50k-2016-82140	G	G	2H	79860409	0	2H	49.73
JHI-Hv50k-2016-81484	C	C	2H	76962192	0	2H	49.75
SCRI_RS_239231	A	A	2H	76954511	0	2H	49.75
12_31169	C	C	2H	80076216	0	2H	50.07
JHI-Hv50k-2016-81745	G	G	2H	78370084	0	2H	50.07
JHI-Hv50k-2016-82128	A	A	2H	79849211	0	2H	50.07
SCRI_RS_139793	A	A	2H	74596988	0	2H	50.07
JHI-Hv50k-2016-81619	G	G	2H	78169908	0	2H	50.35
SCRI_RS_8366	G	G	2H	78371876	0	2H	50.35
JHI-Hv50k-2016-81522	T	T	2H	77494227	0	2H	50.5
JHI-Hv50k-2016-82309	C	C	2H	80972693	0	2H	50.92
JHI-Hv50k-2016-82364	C	C	2H	81782630	0	2H	50.92
JHI-Hv50k-2016-83969	C	C	2H	94196925	0	2H	50.92
SCRI_RS_173531	A	A	2H	81875568	0	2H	50.92
SCRI_RS_182050	C	C	2H	94197823	0	2H	50.92
SCRI_RS_198460	T	T	2H	80837124	0	2H	50.92
12_10156	G	G	2H	83591290	0	2H	51.49
JHI-Hv50k-2016-82443	C	C	2H	82526522	0	2H	51.49
JHI-Hv50k-2016-83066	G	G	2H	86546143	0	2H	51.49
JHI-Hv50k-2016-83698	A	A	2H	92183411	0	2H	51.49
JHI-Hv50k-2016-83709	G	G	2H	92206305	0	2H	51.49
JHI-Hv50k-2016-83755	C	C	2H	92822729	0	2H	51.49
JHI-Hv50k-2016-83756	T	T	2H	92822895	0	2H	51.49
JHI-Hv50k-2016-84178	G	G	2H	94763927	0	2H	51.49
JHI-Hv50k-2016-84225	C	C	2H	94772124	0	2H	51.49
SCRI_RS_151576	T	T	2H	83425918	0	2H	51.49
SCRI_RS_167564	C	C	2H	94200917	0	2H	51.49
JHI-Hv50k-2016-83458	C	C	2H	90169302	0	2H	51.63
JHI-Hv50k-2016-83739	A	A	2H	92799958	0	2H	51.77
JHI-Hv50k-2016-84124	A	A	2H	94741670	0	2H	51.77
JHI-Hv50k-2016-84332	T	T	2H	94913332	0	2H	51.84
12_11131	A	A	2H	97401187	0	2H	52.48
SCRI_RS_147210	A	A	1H	302091766	0	2H	52.48
SCRI_RS_151535	A	A	2H	97400153	0	2H	52.48
SCRI_RS_122681	G	G	2H	96154766	0	2H	52.62
JHI-Hv50k-2016-84487	G	G	2H	95985415	0	2H	52.76
JHI-Hv50k-2016-84673	C	C	2H	97118530	0	2H	52.76
JHI-Hv50k-2016-85040	C	C	2H	100641956	0	2H	52.76
JHI-Hv50k-2016-85271	C	C	2H	102540911	0	2H	52.76
JHI-Hv50k-2016-86345	T	T	2H	112363654	0	2H	52.9
JHI-Hv50k-2016-87782	T	T	2H	125256502	0	2H	52.9
SCRI_RS_175065	A	A	2H	103696782	0	2H	52.9
SCRI_RS_238424	C	C	2H	103693793	0	2H	52.9
12_30259	A	A	2H	108258950	0	2H	53.19
JHI-Hv50k-2016-85788	A	A	2H	108214511	0	2H	53.19
JHI-Hv50k-2016-85914	C	C	2H	109353277	0	2H	53.19
JHI-Hv50k-2016-86070	C	C	2H	110246198	0	2H	53.19
12_31474	C	C	2H	110194176	0	2H	53.26
JHI-Hv50k-2016-85751	C	C	2H	107971566	0	2H	53.26
JHI-Hv50k-2016-85784	G	G	2H	107989776	0	2H	53.26
SCRI_RS_199897	C	C	2H	109874563	0	2H	53.26
SCRI_RS_199898	C	C	2H	109868016	0	2H	53.26
JHI-Hv50k-2016-104098	C	C	2H	635867055	0	2H	53.48
SCRI_RS_10398	C	C	2H	113049405	0	2H	53.68
JHI-Hv50k-2016-86589	G	G	2H	113471973	0	2H	53.75
JHI-Hv50k-2016-86590	T	T	2H	113472072	0	2H	53.75
SCRI_RS_155546	A	A	2H	113639907	0	2H	53.75
JHI-Hv50k-2016-88803	G	G	2H	140884386	0	2H	53.82
12_31408	A	A	2H	136228013	0	2H	54.32
JHI-Hv50k-2016-87094	C	C	2H	117954686	0	2H	54.32
JHI-Hv50k-2016-87286	G	G	2H	119871467	0	2H	54.32
JHI-Hv50k-2016-87813	A	A	2H	126209920	0	2H	54.32
SCRI_RS_125325	T	T	2H	119984147	0	2H	54.32
SCRI_RS_186664	G	G	2H	136220586	0	2H	54.32
SCRI_RS_206492	A	A	2H	133834112	0	2H	54.32
SCRI_RS_103572	T	T	2H	157579338	0	2H	54.39
SCRI_RS_144592	C	C	2H	114309420	0	2H	54.39
12_10927	A	A	2H	122767846	0	2H	55.01
12_30251	T	T	2H	128270958	0	2H	55.01
12_31288	G	G	2H	124111327	0	2H	55.01
JHI-Hv50k-2016-86953	C	C	2H	116300633	0	2H	55.01
JHI-Hv50k-2016-87162	C	C	2H	118550502	0	2H	55.01
JHI-Hv50k-2016-87248	T	T	2H	119486646	0	2H	55.01
JHI-Hv50k-2016-87315	C	C	2H	119911502	0	2H	55.01
JHI-Hv50k-2016-87462	C	C	2H	120872846	0	2H	55.01
JHI-Hv50k-2016-87478	T	T	2H	120878341	0	2H	55.01
JHI-Hv50k-2016-87528	A	A	2H	121679759	0	2H	55.01
JHI-Hv50k-2016-87539	A	A	2H	121696548	0	2H	55.01
JHI-Hv50k-2016-87542	T	T	2H	121704611	0	2H	55.01
JHI-Hv50k-2016-87838	A	A	2H	126729480	0	2H	55.01
JHI-Hv50k-2016-88746	T	T	2H	138341102	0	2H	55.01
SCRI_RS_158123	A	A	2H	136573803	0	2H	55.01
SCRI_RS_169913	C	C	2H	118552221	0	2H	55.01
SCRI_RS_186443	C	C	2H	127028334	0	2H	55.01
SCRI_RS_195938	T	T	2H	119910815	0	2H	55.01
SCRI_RS_30973	G	G	2H	126730400	0	2H	55.01
12_30487	G	G	2H	158450324	0	2H	55.38
JHI-Hv50k-2016-90101	C	C	2H	174488973	0	2H	55.59
SCRI_RS_106444	G	G	2H	163407580	0	2H	55.59
SCRI_RS_198865	G	G	2H	225004175	0	2H	55.59
SCRI_RS_219675	G	G	2H	192857955	0	2H	55.59
12_10485	G	G	2H	181669695	0	2H	55.95
12_11163	A	A	2H	186434939	0	2H	55.95
12_30828	G	G	2H	219489782	0	2H	55.95
JHI-Hv50k-2016-90095	T	T	2H	174476474	0	2H	55.95
SCRI_RS_136233	C	C	2H	173657292	0	2H	55.95
SCRI_RS_141874	G	G	2H	203352775	0	2H	55.95
SCRI_RS_204254	A	A	2H	201620588	0	2H	55.95
12_10558	G	G	2H	149783485	0	2H	56.09
12_30557	G	G	2H	159048522	0	2H	56.09
JHI-Hv50k-2016-89479	T	T	2H	161615314	0	2H	56.09
SCRI_RS_135633	C	C	2H	385140374	0	2H	56.09
SCRI_RS_153174	A	A	2H	164681499	0	2H	56.09
SCRI_RS_180032	C	C	2H	178459122	0	2H	56.09
SCRI_RS_238404	G	G	2H	141687904	0	2H	56.09
JHI-Hv50k-2016-95046	C	C	2H	515283230	0	2H	56.3
SCRI_RS_132200	T	T	2H	194638272	0	2H	56.52
SCRI_RS_167882	T	T	2H	179092526	0	2H	56.52
JHI-Hv50k-2016-91131	G	G	2H	212462186	0	2H	56.62
JHI-Hv50k-2016-88014	G	G	2H	129034774	0	2H	56.66
JHI-Hv50k-2016-93359	A	A	2H	439678201	0	2H	56.66
12_10948	G	G	2H	183518398	0	2H	56.73
12_31194	C	C	2H	176852534	0	2H	56.73
JHI-Hv50k-2016-89612	C	C	2H	165117115	0	2H	56.73
JHI-Hv50k-2016-91494	T	T	2H	235948455	0	2H	56.73
SCRI_RS_122871	A	A	2H	180551172	0	2H	56.73
SCRI_RS_131325	C	C	2H	165117115	0	2H	56.73
SCRI_RS_144891	A	A	2H	174057696	0	2H	56.73
SCRI_RS_192676	C	C	2H	197424108	0	2H	56.73
JHI-Hv50k-2016-101827	G	G	2H	619180084	0	2H	56.87
12_20335	G	G	2H	503886204	0	2H	57.01
JHI-Hv50k-2016-91028	C	C	2H	205855845	0	2H	57.01
SCRI_RS_208799	T	T	2H	321955408	0	2H	57.01
SCRI_RS_98229	C	C	2H	195533417	0	2H	57.08
SCRI_RS_146010	T	T	2H	197069547	0	2H	57.15
12_30582	G	G	2H	294631197	0	2H	57.29
12_30634	G	G	2H	197531589	0	2H	57.29
SCRI_RS_131936	G	G	2H	667838437	0	2H	57.44
JHI-Hv50k-2016-91144	C	C	2H	214721799	0	2H	57.72
SCRI_RS_151430	T	T	2H	185910126	0	2H	57.72
JHI-Hv50k-2016-90999	T	T	2H	204720550	0	2H	57.86
JHI-Hv50k-2016-92659	T	T	2H	399934208	0	2H	58
SCRI_RS_135468	C	C	2H	407310863	0	2H	58
SCRI_RS_220718	A	A	2H	265528324	0	2H	58
12_10099	A	A	2H	253188606	0	2H	58.07
JHI-Hv50k-2016-91180	G	G	2H	219425572	0	2H	58.07
SCRI_RS_138697	C	C	2H	515709620	0	2H	58.07
SCRI_RS_235063	A	A	2H	525738592	0	2H	58.07
SCRI_RS_161169	G	G	2H	483288834	0	2H	58.36
SCRI_RS_185513	C	C	2H	265054468	0	2H	58.36
SCRI_RS_186840	A	A	2H	196197374	0	2H	58.36
12_10035	G	G	2H	463231128	0	2H	58.64
12_20878	A	A	2H	294598697	0	2H	58.64
12_31218	G	G	2H	373667488	0	2H	58.64
JHI-Hv50k-2016-90385	C	C	2H	184798092	0	2H	58.64
JHI-Hv50k-2016-91985	C	C	2H	266571800	0	2H	58.64
JHI-Hv50k-2016-92557	T	T	2H	383108911	0	2H	58.64
JHI-Hv50k-2016-95777	T	T	2H	523378213	0	2H	58.64
SCRI_RS_117951	C	C	2H	403078433	0	2H	58.64
SCRI_RS_127347	T	T	2H	519110344	0	2H	58.64
SCRI_RS_137018	C	C	2H	239777747	0	2H	58.64
SCRI_RS_167594	G	G	2H	527529200	0	2H	58.64
SCRI_RS_174318	A	A	2H	403783762	0	2H	58.64
SCRI_RS_222769	C	C	2H	519108902	0	2H	58.64
SCRI_RS_237688	C	C	2H	494302335	0	2H	58.64
SCRI_RS_55840	A	A	2H	239095743	0	2H	58.64
SCRI_RS_87934	T	T	6H	402595457	0	2H	58.64
12_20861	A	A	2H	510431182	0	2H	58.67
12_10883	A	A	2H	472634333	0	2H	58.68
12_11369	A	A	2H	465721495	0	2H	58.68
12_20196	C	C	2H	427413180	0	2H	58.68
12_30068	G	G	2H	429179852	0	2H	58.68
JHI-Hv50k-2016-92473	C	C	2H	363691374	0	2H	58.68
JHI-Hv50k-2016-92481	C	C	2H	365692333	0	2H	58.71
12_10474	A	A	2H	238207611	0	2H	58.78
12_30265	A	A	2H	525482637	0	2H	58.78
12_31175	A	A	2H	318877866	0	2H	58.78
JHI-Hv50k-2016-90394	A	A	2H	184801875	0	2H	58.78
JHI-Hv50k-2016-91400	T	T	2H	234423304	0	2H	58.78
SCRI_RS_116920	A	A	2H	513416187	0	2H	58.78
SCRI_RS_132839	A	A	2H	524447173	0	2H	58.78
SCRI_RS_136740	A	A	2H	524817556	0	2H	58.78
SCRI_RS_155067	G	G	2H	404620319	0	2H	58.78
SCRI_RS_157207	T	T	2H	404619507	0	2H	58.78
SCRI_RS_162917	A	A	2H	517229143	0	2H	58.78
SCRI_RS_177375	C	C	2H	517598215	0	2H	58.78
SCRI_RS_182959	C	C	2H	239770197	0	2H	58.78
SCRI_RS_186769	G	G	2H	526174205	0	2H	58.78
SCRI_RS_191136	T	T	2H	520437124	0	2H	58.78
SCRI_RS_196026	C	C	2H	529545328	0	2H	58.78
SCRI_RS_197997	T	T	2H	408024182	0	2H	58.78
SCRI_RS_206881	T	T	3H	660703050	0	2H	58.78
SCRI_RS_208320	C	C	2H	527049199	0	2H	58.78
SCRI_RS_220670	C	C	2H	266196447	0	2H	58.78
SCRI_RS_230984	G	G	2H	403885145	0	2H	58.78
SCRI_RS_231725	T	T	2H	534372992	0	2H	58.78
SCRI_RS_4969	C	C	2H	516123554	0	2H	58.78
12_21288	T	T	2H	267304061	0	2H	58.85
12_30042	A	A	2H	252052546	0	2H	58.85
JHI-Hv50k-2016-30261	C	C	1H	416870453	0	2H	58.85
SCRI_RS_235694	C	C	2H	269489889	0	2H	58.85
12_11504	A	A	2H	520773245	0	2H	58.92
JHI-Hv50k-2016-91451	A	A	2H	235356262	0	2H	58.92
JHI-Hv50k-2016-95515	G	G	2H	520251574	0	2H	58.92
SCRI_RS_160277	C	C	2H	252287924	0	2H	58.92
SCRI_RS_233449	G	G	2H	520779436	0	2H	58.92
SCRI_RS_240011	A	A	2H	131825659	0	2H	58.92
JHI-Hv50k-2016-86675	A	A	2H	114193160	0	2H	59.07
SCRI_RS_1502	C	C	2H	516578823	0	2H	59.07
SCRI_RS_162700	G	G	2H	147954820	0	2H	59.07
SCRI_RS_194604	C	C	2H	131821666	0	2H	59.07
SCRI_RS_219740	C	C	2H	380735588	0	2H	59.07
SCRI_RS_231897	C	C	2H	324300399	0	2H	59.07
JHI-Hv50k-2016-100152	A	A	2H	604033148	0	2H	59.17
JHI-Hv50k-2016-86895	G	G	2H	115546588	0	2H	59.21
JHI-Hv50k-2016-86897	T	T	2H	115546826	0	2H	59.21
12_10640	C	C	2H	539003244	0	2H	59.35
12_21476	C	C	2H	559106614	0	2H	59.35
12_30108	A	A	2H	556024145	0	2H	59.35
12_31256	C	C	2H	545218326	0	2H	59.35
JHI-Hv50k-2016-56625	A	A	1H	554535787	0	2H	59.35
JHI-Hv50k-2016-97482	C	C	2H	540668473	0	2H	59.35
JHI-Hv50k-2016-98889	G	G	2H	570136344	0	2H	59.35
SCRI_RS_133246	T	T	2H	536857688	0	2H	59.35
SCRI_RS_143213	G	G	2H	579637954	0	2H	59.35
SCRI_RS_144776	G	G	2H	569389925	0	2H	59.35
SCRI_RS_165669	A	A	2H	542043487	0	2H	59.35
SCRI_RS_171203	A	A	2H	567762103	0	2H	59.35
SCRI_RS_172109	A	A	2H	564789764	0	2H	59.35
SCRI_RS_184218	A	A	2H	542044793	0	2H	59.35
SCRI_RS_188255	G	G	2H	544456722	0	2H	59.35
SCRI_RS_195208	T	T	2H	567325104	0	2H	59.35
SCRI_RS_200879	C	C	2H	568792852	0	2H	59.35
JHI-Hv50k-2016-93106	C	C	2H	431056420	0	2H	59.42
SCRI_RS_12492	G	G	2H	543450750	0	2H	59.42
SCRI_RS_140618	T	T	2H	541017017	0	2H	59.42
SCRI_RS_151921	A	A	2H	260799724	0	2H	59.42
SCRI_RS_168400	C	C	2H	536892368	0	2H	59.42
SCRI_RS_176173	T	T	2H	306732414	0	2H	59.42
SCRI_RS_232669	C	C	2H	308495899	0	2H	59.42
12_11278	A	A	2H	567404068	0	2H	59.49
12_11316	G	G	2H	550843423	0	2H	59.49
12_30724	A	A	2H	567016838	0	2H	59.49
JHI-Hv50k-2016-98273	T	T	2H	548916905	0	2H	59.49
JHI-Hv50k-2016-98278	A	A	2H	548921900	0	2H	59.49
SCRI_RS_107754	C	C	2H	579101576	0	2H	59.49
SCRI_RS_137710	G	G	2H	567402817	0	2H	59.49
SCRI_RS_141789	A	A	2H	551217126	0	2H	59.49
SCRI_RS_165574	C	C	2H	569894887	0	2H	59.49
SCRI_RS_216129	C	C	2H	569506635	0	2H	59.49
SCRI_RS_4802	G	G	2H	581246871	0	2H	59.49
JHI-Hv50k-2016-89203	A	A	2H	150903868	0	2H	59.56
12_11121	T	T	2H	573591858	0	2H	59.95
JHI-Hv50k-2016-98995	G	G	2H	570916953	0	2H	59.95
JHI-Hv50k-2016-99013	C	C	2H	575953478	0	2H	59.95
JHI-Hv50k-2016-100663	A	A	2H	610184362	0	2H	61.98
SCRI_RS_145381	G	G	2H	607177355	0	2H	61.98
SCRI_RS_155470	G	G	2H	610754190	0	2H	61.98
SCRI_RS_180983	C	C	2H	610191120	0	2H	61.98
12_10545	C	C	2H	589927308	0	2H	62.46
12_11096	A	A	2H	592937557	0	2H	62.46
JHI-Hv50k-2016-100191	G	G	2H	605547301	0	2H	62.46
JHI-Hv50k-2016-100718	A	A	2H	610745636	0	2H	62.46
JHI-Hv50k-2016-100848	C	C	2H	611276034	0	2H	62.46
JHI-Hv50k-2016-100860	A	A	2H	611287483	0	2H	62.46
SCRI_RS_153531	G	G	2H	603731744	0	2H	62.46
SCRI_RS_156063	C	C	2H	605857144	0	2H	62.46
SCRI_RS_167713	G	G	2H	609145474	0	2H	62.46
SCRI_RS_173757	A	A	2H	611976277	0	2H	62.46
SCRI_RS_179253	T	T	2H	611288045	0	2H	62.46
SCRI_RS_189408	C	C	2H	609148242	0	2H	62.46
SCRI_RS_202786	C	C	2H	590804054	0	2H	62.46
SCRI_RS_212940	C	C	2H	609631639	0	2H	62.46
JHI-Hv50k-2016-101118	A	A	2H	612541385	0	2H	63.63
SCRI_RS_59851	A	A	2H	613854115	0	2H	64.45
12_30205	A	A	2H	614418306	0	2H	64.59
12_31020	G	G	2H	616918952	0	2H	64.59
12_31021	A	A	2H	617147016	0	2H	64.59
JHI-Hv50k-2016-100937	A	A	2H	611959025	0	2H	64.59
JHI-Hv50k-2016-101130	A	A	2H	612728891	0	2H	64.59
JHI-Hv50k-2016-101173	C	C	2H	613633521	0	2H	64.59
JHI-Hv50k-2016-101296	T	T	2H	614870112	0	2H	64.59
JHI-Hv50k-2016-101344	T	T	2H	615298844	0	2H	64.59
JHI-Hv50k-2016-102138	A	A	2H	620115236	0	2H	64.59
SCRI_RS_163975	G	G	2H	613635962	0	2H	64.59
SCRI_RS_198848	A	A	2H	614154596	0	2H	64.59
12_10719	A	A	2H	618672370	0	2H	64.73
12_10717	A	A	2H	620230638	0	2H	64.87
JHI-Hv50k-2016-102148	G	G	2H	620231732	0	2H	64.87
JHI-Hv50k-2016-102303	C	C	2H	620946606	0	2H	66.29
JHI-Hv50k-2016-102425	C	C	2H	620958023	0	2H	66.36
JHI-Hv50k-2016-102397	A	A	2H	620952119	0	2H	66.43
12_31383	G	G	2H	620408210	0	2H	66.45
JHI-Hv50k-2016-102258	A	A	2H	620785633	0	2H	66.45
JHI-Hv50k-2016-102530	A	A	2H	621116966	0	2H	66.71
SCRI_RS_6727	C	C	2H	621087144	0	2H	66.93
SCRI_RS_207224	T	T	2H	623318110	0	2H	67.28
JHI-Hv50k-2016-102606	A	A	2H	621465859	0	2H	67.35
SCRI_RS_150	T	T	2H	629373330	0	2H	67.35
12_30674	C	C	2H	626233860	0	2H	67.49
JHI-Hv50k-2016-102551	A	A	2H	621298533	0	2H	67.49
JHI-Hv50k-2016-102556	C	C	2H	621301354	0	2H	67.49
JHI-Hv50k-2016-102656	C	C	2H	621782232	0	2H	67.49
SCRI_RS_156871	C	C	2H	624659037	0	2H	67.49
12_11449	A	A	2H	633663480	0	2H	67.92
12_20985	G	G	2H	632316030	0	2H	67.92
JHI-Hv50k-2016-102462	G	G	2H	621071980	0	2H	67.92
JHI-Hv50k-2016-102625	C	C	2H	621473170	0	2H	67.92
JHI-Hv50k-2016-102626	A	A	2H	621473214	0	2H	67.92
JHI-Hv50k-2016-102665	T	T	2H	621789099	0	2H	67.92
JHI-Hv50k-2016-102738	T	T	2H	622567536	0	2H	67.92
JHI-Hv50k-2016-102750	C	C	2H	622777365	0	2H	67.92
JHI-Hv50k-2016-102755	G	G	2H	622780262	0	2H	67.92
JHI-Hv50k-2016-102877	G	G	2H	623458048	0	2H	67.92
JHI-Hv50k-2016-103048	C	C	2H	625308361	0	2H	67.92
JHI-Hv50k-2016-103164	A	A	2H	626123797	0	2H	67.92
JHI-Hv50k-2016-103264	G	G	2H	626588225	0	2H	67.92
JHI-Hv50k-2016-103533	G	G	2H	630460902	0	2H	67.92
JHI-Hv50k-2016-103589	T	T	2H	631136794	0	2H	67.92
JHI-Hv50k-2016-103647	A	A	2H	632310249	0	2H	67.92
SCRI_RS_159024	C	C	2H	632848792	0	2H	67.92
SCRI_RS_16995	A	A	2H	621211439	0	2H	67.92
SCRI_RS_221992	T	T	2H	625293799	0	2H	67.92
SCRI_RS_73	G	G	2H	624266485	0	2H	67.92
SCRI_RS_9469	T	T	2H	625385194	0	2H	67.92
JHI-Hv50k-2016-103596	G	G	2H	631190962	0	2H	68.06
JHI-Hv50k-2016-103799	A	A	2H	632615859	0	2H	68.06
JHI-Hv50k-2016-103867	A	A	2H	633763001	0	2H	68.56
[truncated: 8,630 more rows]
